# Supplementary material for: Multiplicity of the Agrobacterium Infection of Nicotiana benthamiana for Transient DNA Delivery
Source: ACS Synth Biol. 2023 Aug 9;12(8):2329–38. doi: 10.1021/acssynbio.3c00148 (PMC10443027; doi:10.1021/acssynbio.3c00148)
Supplement: Supplementary file 2 — sb3c00148_si_002.xlsx [file sb3c00148_si_002.xlsx]

## Sheet: Figure 3, Dataset 1
						Individual Agro strain infiltration OD600, Ax			Number of FP+ pavement cells per image							FP- pavement cells (estimated)	FP- pairs of guard cells	Guard cells	FP+ pavement cells	FP+ and FP- pavement cells	Total plant cells (FP+, FP- pavement cells, guard cells)
Dataset	Collection date	Infiltration condition_plant_leaf_repeat	Leaf	Dataset--Infiltration condition_plant_leaf_repeat Leaf number	Image edge (µm)	CFP OD600	YFP OD600	mCherry OD600	CFP single	YFP single	mCherry single	CFP/YFP	CFP/mCherry	YFP/mChery	CFP/YFP/mCherry														Dataset--Infiltration condition_plant_leaf_repeat Leaf number	YFP OD600	Fraction of FP+ pavement cells with YFP	Fraction of FP+ pavement cells without YFP	ln(fraction of FP+ cells without YFP)	mCherry OD600	Fraction of FP+ pavement cells with mCherry	Fraction of FP+ pavement cells without mCherry	ln(fraction of FP+ cells without mCherry)	CFP OD600	Fraction of FP+ pavement cells with CFP	Fraction of FP+ pavement cells without CFP	ln(fraction of FP+ cells without CFP)
						ACFP	AYFP	AmCherry																						AYFP	f_YFP	f_0	ln(f_0)	AmCherry	f_mCherry	f_0	ln(f_0)	ACFP	f_CFP	f_0	ln(f_0)		Dataset 1 -- Of fluorescent protein positive plant pavement cells
1	2019-04-03	10_J_top i_redo	10	Dataset 1--10_J_top i_redo Leaf 10	465	0.56	0.02	0.02	27	0	0	11	8	0	2	6	16	54	48	54	108		ACTUAL		EXPECTED		CHISQ.TEST		Dataset 1--10_J_top i_redo Leaf 10	0.02	0.270833	0.729167	-0.315853	0.02	0.208333	0.791667	-0.233615	0.56	1	0
1	2019-04-03	10_J_top ii	10	Dataset 1--10_J_top ii Leaf 10	465	0.56	0.02	0.02	33	0	0	16	3	0	6	7	24	65	58	65	130		13	38	9.3865	41.6135	0.115216		Dataset 1--10_J_top ii Leaf 10	0.02	0.37931	0.62069	-0.476924	0.02	0.155172	0.844828	-0.168623	0.56	1	0
1	2019-04-03	10_J_top iii	10	Dataset 1--10_J_top iii Leaf 10	465	0.56	0.02	0.02	35	0	0	11	6	0	5	10	14	67	57	67	134		17	95	20.6135	91.3865			Dataset 1--10_J_top iii Leaf 10	0.02	0.280702	0.719298	-0.329479	0.02	0.192982	0.807018	-0.21441	0.56	1	0
1	2019-04-03	9_I_top i	10	Dataset 1--9_I_top i Leaf 10	465	0.54	0.03	0.03	58	0	0	6	3	0	0	5	28	72	67	72	144		ACTUAL		EXPECTED		CHISQ.TEST		Dataset 1--9_I_top i Leaf 10	0.03	0.0895522	0.910448	-0.0938188	0.03	0.0447761	0.955224	-0.0458095	0.54	1	0
1	2019-04-03	9_I_top ii	10	Dataset 1--9_I_top ii Leaf 10	465	0.54	0.03	0.03	49	0	0	13	14	0	5	4	30	85	81	85	170		6	25	5.16667	25.8333	0.664321		Dataset 1--9_I_top ii Leaf 10	0.03	0.222222	0.777778	-0.251314	0.03	0.234568	0.765432	-0.267315	0.54	1	0
1	2019-04-03	9_I_top iii	10	Dataset 1--9_I_top iii Leaf 10	465	0.54	0.03	0.03	48	1	0	5	13	0	1	3	22	71	68	71	142		30	155	30.8333	154.167			Dataset 1--9_I_top iii Leaf 10	0.03	0.102941	0.897059	-0.108634	0.03	0.205882	0.794118	-0.230524	0.54	0.985294	0.0147059
1	2019-04-03	7_G_top i	10	Dataset 1--7_G_top i Leaf 10	465	0.5	0.05	0.05	37	3	3	18	12	0	4	7	22	84	77	84	168		ACTUAL		EXPECTED		CHISQ.TEST		Dataset 1--7_G_top i Leaf 10	0.05	0.324675	0.675325	-0.392562	0.05	0.246753	0.753247	-0.283362	0.5	0.922078	0.0779221	-2.55205
1	2019-04-03	7_G_top ii	10	Dataset 1--7_G_top ii Leaf 10	465	0.5	0.05	0.05	25	5	0	14	7	0	7	10	16	68	58	68	136		13	51	16.3137	47.6863	0.25125		Dataset 1--7_G_top ii Leaf 10	0.05	0.448276	0.551724	-0.594707	0.05	0.241379	0.758621	-0.276253	0.5	0.913793	0.0862069	-2.45101
1	2019-04-03	7_G_top iii	10	Dataset 1--7_G_top iii Leaf 10	465	0.5	0.05	0.05	39	1	0	10	17	0	2	12	20	81	69	81	162		39	101	35.6863	104.314			Dataset 1--7_G_top iii Leaf 10	0.05	0.188406	0.811594	-0.208755	0.05	0.275362	0.724638	-0.322083	0.5	0.985507	0.0144928	-4.23411
1	2019-04-03	4_D_top i	10	Dataset 1--4_D_top i Leaf 10	465	0.4	0.1	0.1	19	1	0	23	9	2	12	10	16	76	66	76	152		ACTUAL		EXPECTED		CHISQ.TEST		Dataset 1--4_D_top i Leaf 10	0.1	0.575758	0.424242	-0.85745	0.1	0.348485	0.651515	-0.428455	0.4	0.954545	0.0454545	-3.09104
1	2019-04-03	4_D_top ii	10	Dataset 1--4_D_top ii Leaf 10	465	0.4	0.1	0.1	15	1	2	11	21	1	18	6	32	75	69	75	150		54	52	51.9293	54.0707	0.555035		Dataset 1--4_D_top ii Leaf 10	0.1	0.449275	0.550725	-0.59652	0.1	0.608696	0.391304	-0.93827	0.4	0.942029	0.057971
1	2019-04-03	4_D_top iii	10	Dataset 1--4_D_top iii Leaf 10	465	0.4	0.1	0.1	15	3	1	13	10	3	18	7	26	70	63	70	140		43	49	45.0707	46.9293			Dataset 1--4_D_top iii Leaf 10	0.1	0.587302	0.412698	-0.885038	0.1	0.507937	0.492063	-0.709148	0.4	0.888889	0.111111	-2.19722
1	2019-04-03	2_B_top i	10	Dataset 1--2_B_top i Leaf 10	582	0.2	0.2	0.2	3	1	2	10	10	7	40	7	32	80	73	80	160		ACTUAL		EXPECTED		CHISQ.TEST		Dataset 1--2_B_top i Leaf 10	0.2	0.794521	0.205479	-1.58241	0.2	0.808219	0.191781	-1.6514	0.2	0.863014	0.136986	-1.98787
1	2019-04-03	2_B_top ii	10	Dataset 1--2_B_top ii Leaf 10	465	0.2	0.2	0.2	3	0	5	12	9	6	14	6	20	55	49	55	110		110	48	112.857	45.1429	0.334569		Dataset 1--2_B_top ii Leaf 10	0.2	0.653061	0.346939	-1.05861	0.2	0.693878	0.306122	-1.18377	0.2	0.77551	0.22449
1	2019-04-03	2_B_top iii	10	Dataset 1--2_B_top iii Leaf 10	465	0.2	0.2	0.2	5	7	1	5	14	9	9	6	18	56	50	56	112		45	14	42.1429	16.8571			Dataset 1--2_B_top iii Leaf 10	0.2	0.6	0.4	-0.916291	0.2	0.66	0.34	-1.07881	0.2	0.66	0.34
1	2019-04-03	2_B_top iv	10	Dataset 1--2_B_top iv Leaf 10	465	0.2	0.2	0.2	3	6	0	7	4	7	18	8	14	53	45	53	106								Dataset 1--2_B_top iv Leaf 10	0.2	0.844444	0.155556	-1.86075	0.2	0.644444	0.355556	-1.03407	0.2	0.711111	0.288889
1	2019-04-03	1_A_top i	10	Dataset 1--1_A_top i Leaf 10	465	0	0.3	0.3	0	6	8	0	0	35	0	11	14	60	49	60	120		ACTUAL		EXPECTED		CHISQ.TEST		Dataset 1--1_A_top i Leaf 10	0.3	0.836735	0.163265	-1.81238	0.3	0.877551	0.122449	-2.10006
1	2019-04-03	1_A_top ii	10	Dataset 1--1_A_top ii Leaf 10	465	0	0.3	0.3	0	17	6	0	0	29	0	11	20	63	52	63	126		118	27	121.416	23.5843	0.0306956		Dataset 1--1_A_top ii Leaf 10	0.3	0.884615	0.115385	-2.15948	0.3	0.673077	0.326923	-1.11803
1	2019-04-03	1_A_top iii	10	Dataset 1--1_A_top iii Leaf 10	465	0	0.3	0.3	0	4	7	0	0	54	0	5	22	70	65	70	140		21	0	17.5843	3.41566			Dataset 1--1_A_top iii Leaf 10	0.3	0.892308	0.107692		0.3	0.938462	0.0615385	-2.78809
1	2019-04-03	10_K_mid i	9	Dataset 1--10_K_mid i Leaf 9	465	0.56	0.02	0.02	33	0	1	10	4	0	2	8	20	52	50	58	110		ACTUAL		EXPECTED		CHISQ.TEST		Dataset 1--10_K_mid i Leaf 9	0.02	0.24	0.76	-0.274437	0.02	0.14	0.86	-0.150823	0.56	0.98	0.02
1	2019-04-03	10_K_mid ii	9	Dataset 1--10_K_mid ii Leaf 9	465	0.56	0.02	0.02	32	1	1	8	8	0	1	4	18	56	51	55	111		11	27	7.8961	30.1039	0.152739		Dataset 1--10_K_mid ii Leaf 9	0.02	0.196078	0.803922	-0.218254	0.02	0.196078	0.803922	-0.218254	0.56	0.960784	0.0392157
1	2019-04-03	10_K_mid iii	9	Dataset 1--10_K_mid iii Leaf 9	465	0.56	0.02	0.02	30	0	0	8	7	0	8	5	28	48	53	58	106		21	95	24.1039	91.8961			Dataset 1--10_K_mid iii Leaf 9	0.02	0.301887	0.698113	-0.359374	0.02	0.283019	0.716981	-0.332706	0.56	1	0
1	2019-04-03	9_J_mid i	9	Dataset 1--9_J_mid i Leaf 9	465	0.54	0.03	0.03	19	0	0	9	10	0	8	5	14	54	46	51	105		ACTUAL		EXPECTED		CHISQ.TEST		Dataset 1--9_J_mid i Leaf 9	0.03	0.369565	0.630435	-0.461346	0.03	0.391304	0.608696	-0.496437	0.54	1	0
1	2019-04-03	9_J_mid ii	9	Dataset 1--9_J_mid ii Leaf 9	465	0.54	0.03	0.03	16	0	0	15	12	0	5	4	22	49	48	52	101		19	33	20.1408	31.8592	0.683318		Dataset 1--9_J_mid ii Leaf 9	0.03	0.416667	0.583333	-0.538997	0.03	0.354167	0.645833	-0.437214	0.54	1	0
1	2019-04-03	9_J_mid iii	9	Dataset 1--9_J_mid iii Leaf 9	465	0.54	0.03	0.03	19	0	0	9	14	0	6	4	20	43	48	52	95		36	54	34.8592	55.1408			Dataset 1--9_J_mid iii Leaf 9	0.03	0.3125	0.6875	-0.374693	0.03	0.416667	0.583333	-0.538997	0.54	1	0
1	2019-04-03	7_H_mid i	9	Dataset 1--7_H_mid i Leaf 9	465	0.5	0.05	0.05	19	1	3	14	8	0	6	5	20	47	51	56	103		ACTUAL		EXPECTED		CHISQ.TEST		Dataset 1--7_H_mid i Leaf 9	0.05	0.411765	0.588235	-0.530628	0.05	0.333333	0.666667	-0.405465	0.5	0.921569	0.0784314
1	2019-04-03	7_H_mid ii	9	Dataset 1--7_H_mid ii Leaf 9	465	0.5	0.05	0.05	12	0	3	8	7	0	11	7	18	54	41	48	102		25	33	21.9571	36.0429	0.281769		Dataset 1--7_H_mid ii Leaf 9	0.05	0.463415	0.536585	-0.62253	0.05	0.512195	0.487805	-0.71784	0.5	0.926829	0.0731707
1	2019-04-03	7_H_mid iii	9	Dataset 1--7_H_mid iii Leaf 9	465	0.5	0.05	0.05	23	0	0	10	7	1	7	6	14	49	48	54	103		28	54	31.0429	50.9571			Dataset 1--7_H_mid iii Leaf 9	0.05	0.375	0.625	-0.470004	0.05	0.3125	0.6875	-0.374693	0.5	0.979167	0.0208333
1	2019-04-03	4_E_mid i	9	Dataset 1--4_E_mid i Leaf 9	465	0.4	0.1	0.1	12	0	0	17	6	1	13	0	24	52	49	49	101		ACTUAL		EXPECTED		CHISQ.TEST		Dataset 1--4_E_mid i Leaf 9	0.1	0.632653	0.367347	-1.00145	0.1	0.408163	0.591837	-0.524524	0.4	0.979592	0.0204082
1	2019-04-03	4_E_mid ii	9	Dataset 1--4_E_mid ii Leaf 9	465	0.4	0.1	0.1	4	0	0	7	5	1	22	4	16	54	39	43	97		58	33	51.3158	39.6842	0.0119229		Dataset 1--4_E_mid ii Leaf 9	0.1	0.769231	0.230769	-1.46634	0.1	0.717949	0.282051	-1.26567	0.4	0.974359	0.025641
1	2019-04-03	4_E_mid iii	9	Dataset 1--4_E_mid iii Leaf 9	465	0.4	0.1	0.1	9	0	0	9	6	1	20	2	18	41	45	47	88		17	25	23.6842	18.3158			Dataset 1--4_E_mid iii Leaf 9	0.1	0.666667	0.333333	-1.09861	0.1	0.6	0.4	-0.916291	0.4	0.977778	0.0222222
1	2019-04-03	2_C_mid i	9	Dataset 1--2_C_mid i Leaf 9	465	0.2	0.2	0.2	4	0	2	4	3	4	30	7	20	34	47	54	88		ACTUAL		EXPECTED		CHISQ.TEST		Dataset 1--2_C_mid i Leaf 9	0.2	0.808511	0.191489		0.2	0.829787	0.170213		0.2	0.87234	0.12766
1	2019-04-03	2_C_mid ii	9	Dataset 1--2_C_mid ii Leaf 9	465	0.2	0.2	0.2	4	5	1	8	1	2	21	7	20	35	42	49	84		109	30	103.024	35.9765	0.00672212		Dataset 1--2_C_mid ii Leaf 9	0.2	0.857143	0.142857		0.2	0.595238	0.404762	-0.904456	0.2	0.809524	0.190476
1	2019-04-03	2_C_mid iii	9	Dataset 1--2_C_mid iii Leaf 9	465	0.2	0.2	0.2	2	0	1	5	3	2	27	12	18	47	40	52	99		17	14	22.9765	8.02353			Dataset 1--2_C_mid iii Leaf 9	0.2	0.85	0.15	-1.89712	0.2	0.825	0.175	-1.74297	0.2	0.925	0.075
1	2019-04-03	2_C_mid iv	9	Dataset 1--2_C_mid iv Leaf 9	465	0.2	0.2	0.2	4	3	3	5	3	3	20	13	10	51	41	54	105								Dataset 1--2_C_mid iv Leaf 9	0.2	0.756098	0.243902	-1.41099	0.2	0.707317	0.292683	-1.22867	0.2	0.780488	0.219512
1	2019-04-03	1_B_mid i	9	Dataset 1--1_B_mid i Leaf 9	465	0	0.3	0.3	0	3	6	0	0	27	0	5	16	53	36	41	94		ACTUAL		EXPECTED		CHISQ.TEST		Dataset 1--1_B_mid i Leaf 9	0.3	0.833333	0.166667	-1.79176	0.3	0.916667	0.0833333	-2.48491
1	2019-04-03	1_B_mid ii	9	Dataset 1--1_B_mid ii Leaf 9	465	0	0.3	0.3	0	3	0	0	0	29	0	2	22	30	32	34	64		82	10	82.9804	9.01961	0.272304		Dataset 1--1_B_mid ii Leaf 9	0.3	1	0		0.3	0.90625	0.09375
1	2019-04-03	1_B_mid iii	9	Dataset 1--1_B_mid iii Leaf 9	465	0	0.3	0.3	0	4	4	0	0	26	0	1	20	36	34	35	71		10	0	9.01961	0.980392			Dataset 1--1_B_mid iii Leaf 9	0.3	0.882353	0.117647	-2.14007	0.3	0.882353	0.117647	-2.14007
1	2019-04-03	10_L_bot i	8	Dataset 1--10_L_bot i Leaf 8	465	0.56	0.02	0.02	26	0	0	7	4	0	2	8	22	43	39	47	90		ACTUAL		EXPECTED		CHISQ.TEST		Dataset 1--10_L_bot i Leaf 8	0.02	0.230769	0.769231	-0.262364	0.02	0.153846	0.846154	-0.167054	0.56	1	0
1	2019-04-03	10_L_bot ii	8	Dataset 1--10_L_bot ii Leaf 8	465	0.56	0.02	0.02	23	0	0	14	6	0	7	1	20	44	50	51	95		15	27	10.8	31.2	0.0763458		Dataset 1--10_L_bot ii Leaf 8	0.02	0.42	0.58	-0.544727	0.02	0.26	0.74	-0.301105	0.56	1	0
1	2019-04-03	10_L_bot iii	8	Dataset 1--10_L_bot iii Leaf 8	465	0.56	0.02	0.02	28	0	0	6	11	0	6	2	28	55	51	53	108		21	77	25.2	72.8			Dataset 1--10_L_bot iii Leaf 8	0.02	0.235294	0.764706	-0.268264	0.02	0.333333	0.666667	-0.405465	0.56	1	0
1	2019-04-03	9_K_bot i	8	Dataset 1--9_K_bot i Leaf 8	465	0.54	0.03	0.03	9	1	2	5	7	0	1	5	4	44	25	30	74		ACTUAL		EXPECTED		CHISQ.TEST		Dataset 1--9_K_bot i Leaf 8	0.03	0.28	0.72	-0.328504	0.03	0.4	0.6	-0.510826	0.54	0.88	0.12	-2.12026
1	2019-04-03	9_K_bot ii	8	Dataset 1--9_K_bot ii Leaf 8	465	0.54	0.03	0.03	10	0	0	12	8	0	2	4	12	51	32	36	87		12	32	14.3673	29.6327	0.305244		Dataset 1--9_K_bot ii Leaf 8	0.03	0.4375	0.5625	-0.575364	0.03	0.3125	0.6875	-0.374693	0.54	1	0
1	2019-04-03	9_K_bot iii	8	Dataset 1--9_K_bot iii Leaf 8	465	0.54	0.03	0.03	15	0	0	14	3	0	9	3	14	48	41	44	92		20	34	17.6327	36.3673			Dataset 1--9_K_bot iii Leaf 8	0.03	0.560976	0.439024	-0.8232	0.03	0.292683	0.707317	-0.346276	0.54	1	0
1	2019-04-03	7_I_bot i	8	Dataset 1--7_I_bot i Leaf 8	465	0.5	0.05	0.05	15	1	2	7	6	0	16	4	24	42	47	51	93		ACTUAL		EXPECTED		CHISQ.TEST		Dataset 1--7_I_bot i Leaf 8	0.05	0.510638	0.489362	-0.714653	0.05	0.510638	0.489362	-0.714653	0.5	0.93617	0.0638298
1	2019-04-03	7_I_bot ii	8	Dataset 1--7_I_bot ii Leaf 8	465	0.5	0.05	0.05	22	0	0	5	11	0	8	0	22	31	46	46	77		33	21	23.3731	30.6269	0.000621633		Dataset 1--7_I_bot ii Leaf 8	0.05	0.282609	0.717391	-0.332134	0.05	0.413043	0.586957	-0.532805	0.5	1	0
1	2019-04-03	7_I_bot iii	8	Dataset 1--7_I_bot iii Leaf 8	465	0.5	0.05	0.05	18	0	0	8	6	0	9	2	20	39	41	43	82		25	55	34.6269	45.3731			Dataset 1--7_I_bot iii Leaf 8	0.05	0.414634	0.585366	-0.535518	0.05	0.365854	0.634146	-0.455476	0.5	1	0
1	2019-04-03	4_F_bot i	8	Dataset 1--4_F_bot i Leaf 8	465	0.4	0.1	0.1	2	0	0	3	7	0	24	1	18	36	36	37	73		ACTUAL		EXPECTED		CHISQ.TEST		Dataset 1--4_F_bot i Leaf 8	0.1	0.75	0.25	-1.38629	0.1	0.861111	0.138889	-1.97408	0.4	1	0
1	2019-04-03	4_F_bot ii	8	Dataset 1--4_F_bot ii Leaf 8	465	0.4	0.1	0.1	8	0	0	8	3	0	22	2	24	48	41	43	91		65	23	61.1525	26.8475	0.0772963		Dataset 1--4_F_bot ii Leaf 8	0.1	0.731707	0.268293	-1.31568	0.1	0.609756	0.390244	-0.940983	0.4	1	0
1	2019-04-03	4_F_bot iii	8	Dataset 1--4_F_bot iii Leaf 8	465	0.4	0.1	0.1	3	1	0	11	7	0	19	3	14	28	41	44	72		17	13	20.8475	9.15254			Dataset 1--4_F_bot iii Leaf 8	0.1	0.756098	0.243902	-1.41099	0.1	0.634146	0.365854	-1.00552	0.4	0.97561	0.0243902
1	2019-04-03	2_D_bot i	8	Dataset 1--2_D_bot i Leaf 8	465	0.2	0.2	0.2	4	1	1	4	4	5	29	7	18	36	48	55	91		ACTUAL		EXPECTED		CHISQ.TEST		Dataset 1--2_D_bot i Leaf 8	0.2	0.8125	0.1875	-1.67398	0.2	0.8125	0.1875	-1.67398	0.2	0.854167	0.145833
1	2019-04-03	2_D_bot ii	8	Dataset 1--2_D_bot ii Leaf 8	465	0.2	0.2	0.2	1	1	2	3	5	0	28	4	22	44	40	44	88		130	24	128.475	25.5249	0.392234		Dataset 1--2_D_bot ii Leaf 8	0.2	0.8	0.2	-1.60944	0.2	0.875	0.125	-2.07944	0.2	0.925	0.075
1	2019-04-03	2_D_bot iii	8	Dataset 1--2_D_bot iii Leaf 8	465	0.2	0.2	0.2	1	1	4	7	0	2	34	2	34	68	49	51	119		21	6	22.5249	4.47514			Dataset 1--2_D_bot iii Leaf 8	0.2	0.897959	0.102041	-2.28238	0.2	0.816327	0.183673	-1.6946	0.2	0.857143	0.142857
1	2019-04-03	2_D_bot iv	8	Dataset 1--2_D_bot iv Leaf 8	465	0.2	0.2	0.2	0	1	1	6	4	1	31	4	22	44	44	48	92								Dataset 1--2_D_bot iv Leaf 8	0.2	0.886364	0.113636	-2.17475	0.2	0.840909	0.159091	-1.83828	0.2	0.931818	0.0681818	-2.68558
1	2019-04-03	1_C_bot i	8	Dataset 1--1_C_bot i Leaf 8	465	0	0.3	0.3	0	3	2	0	0	36	0	1	24	48	41	42	90		ACTUAL		EXPECTED		CHISQ.TEST		Dataset 1--1_C_bot i Leaf 8	0.3	0.95122	0.0487805	-3.02042	0.3	0.926829	0.0731707	-2.61496
1	2019-04-03	1_C_bot ii	8	Dataset 1--1_C_bot ii Leaf 8	465	0	0.3	0.3	0	1	2	0	0	24	0	4	14	28	27	31	59		92	6	92.2353	5.76471	0.60998		Dataset 1--1_C_bot ii Leaf 8	0.3	0.925926	0.0740741	-2.60269	0.3	0.962963	0.037037	-3.29584
1	2019-04-03	1_C_bot iii	8	Dataset 1--1_C_bot iii Leaf 8	465	0	0.3	0.3	0	2	0	0	0	32	0	5	16	32	34	39	71		4	0	3.76471	0.235294			Dataset 1--1_C_bot iii Leaf 8	0.3	1	0		0.3	0.941176	0.0588235	-2.83321

## Sheet: Figure 3, Dataset 2
						Individual Agro strain infiltration OD600, Ax			Number of FP+ pavement cells per image							FP- pavement cells (estimated)	FP- pairs of guard cells	Guard cells	FP+ pavement cells	FP+ and FP- pavement cells	Total plant cells (FP+, FP- pavement cells, guard cells)
Dataset	Collection date	Infiltration condition_plant_leaf_repeat	Leaf	Dataset--Infiltration condition_plant_leaf_repeat Leaf number	Image edge (µm)	CFP OD600	YFP OD600	mCherry OD600	CFP single	YFP single	mCherry single	CFP/YFP	CFP/mCherry	YFP/mChery	CFP/YFP/mCherry														Dataset--Infiltration condition_plant_leaf_repeat Leaf number	YFP OD600	Fraction of FP+ pavement cells with YFP	Fraction of FP+ pavement cells without YFP	ln(fraction of FP+ cells without YFP)	mCherry OD600	Fraction of FP+ pavement cells with mCherry	Fraction of FP+ pavement cells without mCherry	ln(fraction of FP+ cells without mCherry)	CFP OD600	Fraction of FP+ pavement cells with CFP	Fraction of FP+ pavement cells without CFP	ln(fraction of FP+ cells without CFP)
						ACFP	AYFP	AmCherry																						AYFP	f_YFP	f_0	ln(f_0)	AmCherry	f_mCherry	f_0	ln(f_0)	ACFP	f_CFP	f_0	ln(f_0)		Dataset 2 -- Of fluorescent protein positive plant pavement cells
2	2019-04-24	12_H_top iii	10	Dataset 2--12_H_top iii Leaf 10	465	0.59	0.005	0.005	36	0	0	9	7	0	0	1	26	52	52	53	105		ACTUAL		EXPECTED		CHISQ.TEST		Dataset 2--12_H_top iii Leaf 10	0.005	0.173077	0.826923	-0.190044	0.005	0.134615	0.865385	-0.144581	0.59	1	0
2	2019-04-24	12_H_top ii	10	Dataset 2--12_H_top ii Leaf 10	465	0.59	0.005	0.005	37	0	0	2	1	0	0	6	14	28	40	46	74		1	13	1.31884	12.6812	0.758277		Dataset 2--12_H_top ii Leaf 10	0.005	0.05	0.95	-0.0512933	0.005	0.025	0.975	-0.0253178	0.59	1	0
2	2019-04-24	12_H_top i	10	Dataset 2--12_H_top i Leaf 10	465	0.59	0.005	0.005	39	0	0	2	4	0	1	4	22	44	46	50	94		12	112	11.6812	112.319			Dataset 2--12_H_top i Leaf 10	0.005	0.0652174	0.934783	-0.0674413	0.005	0.108696	0.891304	-0.115069	0.59	1	0
2	2019-04-24	11_G_top iii	10	Dataset 2--11_G_top iii Leaf 10	465	0.58	0.01	0.01	38	0	0	6	6	0	1	3	20	40	51	54	94		ACTUAL		EXPECTED		CHISQ.TEST		Dataset 2--11_G_top iii Leaf 10	0.01	0.137255	0.862745	-0.147636	0.01	0.137255	0.862745	-0.147636	0.58	1	0
2	2019-04-24	11_G_top ii	10	Dataset 2--11_G_top ii Leaf 10	465	0.58	0.01	0.01	42	0	2	3	4	0	1	4	24	48	52	56	104		2	15	2.20779	14.7922	0.873709		Dataset 2--11_G_top ii Leaf 10	0.01	0.0769231	0.923077	-0.0800427	0.01	0.134615	0.865385	-0.144581	0.58	0.961538	0.0384615	-3.2581
2	2019-04-24	11_G_top i	10	Dataset 2--11_G_top i Leaf 10	465	0.58	0.01	0.01	39	0	0	6	6	0	0	6	16	32	51	57	89		18	119	17.7922	119.208			Dataset 2--11_G_top i Leaf 10	0.01	0.117647	0.882353	-0.125163	0.01	0.117647	0.882353	-0.125163	0.58	1	0
2	2019-04-24	8_F_top iii	10	Dataset 2--8_F_top iii Leaf 10	465	0.52	0.04	0.04	18	1	1	17	20	1	4	2	26	52	62	64	116		ACTUAL		EXPECTED		CHISQ.TEST		Dataset 2--8_F_top iii Leaf 10	0.04	0.370968	0.629032	-0.463573	0.04	0.419355	0.580645	-0.543615	0.52	0.951613	0.0483871	-3.02852
2	2019-04-24	8_F_top ii	10	Dataset 2--8_F_top ii Leaf 10	465	0.52	0.04	0.04	28	0	2	11	13	0	8	9	26	52	62	71	123		23	40	25.7277	37.2723	0.393067		Dataset 2--8_F_top ii Leaf 10	0.04	0.306452	0.693548	-0.365934	0.04	0.370968	0.629032	-0.463573	0.52	0.967742	0.0322581	-3.43399
2	2019-04-24	8_F_top i	10	Dataset 2--8_F_top i Leaf 10	465	0.52	0.04	0.04	27	1	0	10	19	0	10	4	26	52	67	71	123		55	73	52.2723	75.7277			Dataset 2--8_F_top i Leaf 10	0.04	0.313433	0.686567	-0.376051	0.04	0.432836	0.567164	-0.567106	0.52	0.985075	0.0149254	-4.20469
2	2019-04-24	7_E_top iii	10	Dataset 2--7_E_top iii Leaf 10	465	0.5	0.05	0.05	21	2	2	15	16	0	14	4	28	56	70	74	130		ACTUAL		EXPECTED		CHISQ.TEST		Dataset 2--7_E_top iii Leaf 10	0.05	0.442857	0.557143	-0.584934	0.05	0.457143	0.542857	-0.610909	0.5	0.942857	0.0571429	-2.8622
2	2019-04-24	7_E_top ii	10	Dataset 2--7_E_top ii Leaf 10	465	0.5	0.05	0.05	33	0	0	8	19	0	7	3	30	60	67	70	130		27	41	26.6794	41.3206	0.922779		Dataset 2--7_E_top ii Leaf 10	0.05	0.223881	0.776119	-0.253449	0.05	0.38806	0.61194	-0.491121	0.5	1	0
2	2019-04-24	7_E_top i	10	Dataset 2--7_E_top i Leaf 10	465	0.5	0.05	0.05	32	0	3	16	15	0	6	13	18	36	72	85	121		55	86	55.3206	85.6794			Dataset 2--7_E_top i Leaf 10	0.05	0.305556	0.694444	-0.364643	0.05	0.333333	0.666667	-0.405465	0.5	0.958333	0.0416667	-3.17805
2	2019-04-24	6_D_top top iii	10	Dataset 2--6_D_top top iii Leaf 10	465	0.48	0.06	0.06	26	1	2	14	20	1	17	3	30	60	81	84	144		ACTUAL		EXPECTED		CHISQ.TEST		Dataset 2--6_D_top top iii Leaf 10	0.06	0.407407	0.592593	-0.523248	0.06	0.493827	0.506173	-0.680877	0.48	0.950617	0.0493827	-3.00815
2	2019-04-24	6_D_top top ii	10	Dataset 2--6_D_top top ii Leaf 10	465	0.48	0.06	0.06	29	0	0	14	19	0	16	5	30	60	78	83	143		42	44	34.6186	51.3814	0.0417691		Dataset 2--6_D_top top ii Leaf 10	0.06	0.384615	0.615385	-0.485508	0.06	0.448718	0.551282	-0.595509	0.48	1	0
2	2019-04-24	6_D_top top i	10	Dataset 2--6_D_top top i Leaf 10	465	0.48	0.06	0.06	42	0	0	15	12	0	8	6	26	52	77	83	135		53	97	60.3814	89.6186			Dataset 2--6_D_top top i Leaf 10	0.06	0.298701	0.701299	-0.354821	0.06	0.25974	0.74026	-0.300754	0.48	1	0
2	2019-04-24	5_C_top iii	10	Dataset 2--5_C_top iii Leaf 10	465	0.44	0.08	0.08	3	0	0	3	2	0	44	1	22	44	52	53	97		ACTUAL		EXPECTED		CHISQ.TEST		Dataset 2--5_C_top iii Leaf 10	0.08	0.903846	0.0961538	-2.34181	0.08	0.884615	0.115385	-2.15948	0.44	1	0
2	2019-04-24	5_C_top ii	10	Dataset 2--5_C_top ii Leaf 10	465	0.44	0.08	0.08	0	0	1	4	3	0	46	0	34	68	54	54	122		132	12	128.408	15.5924	0.000813923		Dataset 2--5_C_top ii Leaf 10	0.08	0.925926	0.0740741	-2.60269	0.08	0.925926	0.0740741	-2.60269	0.44	0.981481	0.0185185	-3.98898
2	2019-04-24	5_C_top i	10	Dataset 2--5_C_top i Leaf 10	465	0.44	0.08	0.08	2	0	0	5	2	0	42	1	24	48	51	52	100		8	5	11.5924	1.40764			Dataset 2--5_C_top i Leaf 10	0.08	0.921569	0.0784314	-2.54553	0.08	0.862745	0.137255	-1.98592	0.44	1	0
2	2019-04-24	4_B_top iii	10	Dataset 2--4_B_top iii Leaf 10	465	0.4	0.1	0.1	0	0	0	10	0	0	41	0	28	56	51	51	107		ACTUAL		EXPECTED		CHISQ.TEST		Dataset 2--4_B_top iii Leaf 10	0.1	1	0		0.1	0.803922	0.196078	-1.62924	0.4	1	0
2	2019-04-24	4_B_top ii_redo	10	Dataset 2--4_B_top ii_redo Leaf 10	465	0.4	0.1	0.1	1	0	0	4	4	0	47	2	30	60	56	58	118		127	18	123.385	21.6149	0.00750011		Dataset 2--4_B_top ii_redo Leaf 10	0.1	0.910714	0.0892857	-2.41591	0.1	0.910714	0.0892857	-2.41591	0.4	1	0
2	2019-04-24	4_B_top i	10	Dataset 2--4_B_top i Leaf 10	465	0.4	0.1	0.1	5	0	0	4	6	0	39	1	28	56	54	55	111		10	6	13.6149	2.38509			Dataset 2--4_B_top i Leaf 10	0.1	0.796296	0.203704	-1.59109	0.1	0.833333	0.166667	-1.79176	0.4	1	0
2	2019-04-24	3_A_top iii	10	Dataset 2--3_A_top iii Leaf 10	465	0.3	0.15	0.15	15	0	0	3	7	0	18	3	14	28	43	46	74		ACTUAL		EXPECTED		CHISQ.TEST		Dataset 2--3_A_top iii Leaf 10	0.15	0.488372	0.511628	-0.670158	0.15	0.581395	0.418605	-0.870828	0.3	1	0
2	2019-04-24	3_A_top ii	10	Dataset 2--3_A_top ii Leaf 10	465	0.3	0.15	0.15	14	0	2	3	13	0	10	5	14	28	42	47	75		45	16	35.5833	25.4167	0.000854374		Dataset 2--3_A_top ii Leaf 10	0.15	0.309524	0.690476	-0.370374	0.15	0.595238	0.404762	-0.904456	0.3	0.952381	0.047619	-3.04452
2	2019-04-24	3_A_top i	10	Dataset 2--3_A_top i Leaf 10	465	0.3	0.15	0.15	10	2	0	8	10	1	16	6	22	44	47	53	97		32	39	41.4167	29.5833			Dataset 2--3_A_top i Leaf 10	0.15	0.574468	0.425532	-0.854415	0.15	0.574468	0.425532	-0.854415	0.3	0.93617	0.0638298	-2.75154
2	2019-04-24	12_A_mid i	9	Dataset 2--12_A_mid i Leaf 9	465	0.59	0.005	0.005	41	0	0	6	2	0	1	3	26	52	50	53	105		ACTUAL		EXPECTED		CHISQ.TEST		Dataset 2--12_A_mid i Leaf 9	0.005	0.14	0.86	-0.150823	0.005	0.06	0.94	-0.0618754	0.59	1	0
2	2019-04-24	12_A_mid ii	9	Dataset 2--12_A_mid ii Leaf 9	465	0.59	0.005	0.005	42	0	0	4	4	0	1	3	18	36	51	54	90		2	11	0.707483	12.2925	0.0978953		Dataset 2--12_A_mid ii Leaf 9	0.005	0.0980392	0.901961	-0.103184	0.005	0.0980392	0.901961	-0.103184	0.59	1	0
2	2019-04-24	12_A_mid iii	9	Dataset 2--12_A_mid iii Leaf 9	465	0.59	0.005	0.005	45	0	0	1	0	0	0	6	24	48	46	52	100		6	128	7.29252	126.707			Dataset 2--12_A_mid iii Leaf 9	0.005	0.0217391	0.978261	-0.0219789	0.005	0	1	0	0.59	1	0
2	2019-04-24	11_H_mid i	9	Dataset 2--11_H_mid i Leaf 9	465	0.58	0.01	0.01	33	0	0	8	12	0	2	2	32	64	55	57	121		ACTUAL		EXPECTED		CHISQ.TEST		Dataset 2--11_H_mid i Leaf 9	0.01	0.181818	0.818182	-0.200671	0.01	0.254545	0.745455	-0.293761	0.58	1	0
2	2019-04-24	11_H_mid ii	9	Dataset 2--11_H_mid ii Leaf 9	465	0.58	0.01	0.01	27	0	0	7	12	0	2	1	30	60	48	49	109		9	22	8.25325	22.7468	0.734201		Dataset 2--11_H_mid ii Leaf 9	0.01	0.1875	0.8125	-0.207639	0.01	0.291667	0.708333	-0.34484	0.58	1	0
2	2019-04-24	11_H_mid iii	9	Dataset 2--11_H_mid iii Leaf 9	465	0.58	0.01	0.01	31	0	0	7	8	0	5	2	30	60	51	53	113		32	91	32.7468	90.2532			Dataset 2--11_H_mid iii Leaf 9	0.01	0.235294	0.764706	-0.268264	0.01	0.254902	0.745098	-0.294239	0.58	1	0
2	2019-04-24	8_G_mid i	9	Dataset 2--8_G_mid i Leaf 9	465	0.52	0.04	0.04	6	0	1	6	6	0	16	5	12	24	35	40	64		ACTUAL		EXPECTED		CHISQ.TEST		Dataset 2--8_G_mid i Leaf 9	0.04	0.628571	0.371429	-0.990399	0.04	0.657143	0.342857	-1.07044	0.52	0.971429	0.0285714	-3.55535
2	2019-04-24	8_G_mid ii	9	Dataset 2--8_G_mid ii Leaf 9	465	0.52	0.04	0.04	11	0	0	7	9	0	8	3	14	28	35	38	66		28	24	24.8073	27.1927	0.22028		Dataset 2--8_G_mid ii Leaf 9	0.04	0.428571	0.571429	-0.559616	0.04	0.485714	0.514286	-0.664976	0.52	1	0
2	2019-04-24	8_G_mid iii	9	Dataset 2--8_G_mid iii Leaf 9	465	0.52	0.04	0.04	16	0	0	11	8	0	4	3	18	36	39	42	78		24	33	27.1927	29.8073			Dataset 2--8_G_mid iii Leaf 9	0.04	0.384615	0.615385	-0.485508	0.04	0.307692	0.692308	-0.367725	0.52	1	0
2	2019-04-24	7_F_mid i	9	Dataset 2--7_F_mid i Leaf 9	465	0.5	0.05	0.05	9	0	0	12	10	0	17	2	28	56	48	50	106		ACTUAL		EXPECTED		CHISQ.TEST		Dataset 2--7_F_mid i Leaf 9	0.05	0.604167	0.395833	-0.926762	0.05	0.5625	0.4375	-0.826679	0.5	1	0
2	2019-04-24	7_F_mid ii	9	Dataset 2--7_F_mid ii Leaf 9	465	0.5	0.05	0.05	19	0	0	8	10	0	8	5	18	36	45	50	86		40	27	35.7007	31.2993	0.14081		Dataset 2--7_F_mid ii Leaf 9	0.05	0.355556	0.644444	-0.439367	0.05	0.4	0.6	-0.510826	0.5	1	0
2	2019-04-24	7_F_mid iii	9	Dataset 2--7_F_mid iii Leaf 9	465	0.5	0.05	0.05	9	0	0	7	13	0	15	7	14	28	44	51	79		33	37	37.2993	32.7007			Dataset 2--7_F_mid iii Leaf 9	0.05	0.5	0.5	-0.693147	0.05	0.636364	0.363636	-1.0116	0.5	1	0
2	2019-04-24	6_E_mid i	9	Dataset 2--6_E_mid i Leaf 9	465	0.48	0.06	0.06	11	0	0	12	15	0	21	4	22	44	59	63	107		ACTUAL		EXPECTED		CHISQ.TEST		Dataset 2--6_E_mid i Leaf 9	0.06	0.559322	0.440678	-0.819441	0.06	0.610169	0.389831	-0.942043	0.48	1	0			Leaf 9
2	2019-04-24	6_E_mid ii	9	Dataset 2--6_E_mid ii Leaf 9	465	0.48	0.06	0.06	9	0	0	13	16	1	17	3	26	52	56	59	111		52	40	50.5731	41.4269	0.659997		Dataset 2--6_E_mid ii Leaf 9	0.06	0.553571	0.446429	-0.806476	0.06	0.607143	0.392857	-0.934309	0.48	0.982143	0.0178571	-4.02535		Ax	fYFP			fmCherry
2	2019-04-24	6_E_mid iii	9	Dataset 2--6_E_mid iii Leaf 9	465	0.48	0.06	0.06	17	1	0	14	11	0	13	0	24	48	56	56	104		42	37	43.4269	35.5731			Dataset 2--6_E_mid iii Leaf 9	0.06	0.5	0.5	-0.693147	0.06	0.428571	0.571429	-0.559616	0.48	0.982143	0.0178571	-4.02535		0.005	0.14	0.0980392	0.0217391	0.06	0.0980392	0
2	2019-04-24	5_D_mid i	9	Dataset 2--5_D_mid i Leaf 9	465	0.44	0.08	0.08	2	0	0	6	12	0	22	4	16	32	42	46	78		ACTUAL		EXPECTED		CHISQ.TEST		Dataset 2--5_D_mid i Leaf 9	0.08	0.666667	0.333333	-1.09861	0.08	0.809524	0.190476	-1.65823	0.44	1	0			0.01	0.181818	0.1875	0.235294	0.254545	0.291667	0.254902
2	2019-04-24	5_D_mid ii	9	Dataset 2--5_D_mid ii Leaf 9	465	0.44	0.08	0.08	4	1	1	7	5	1	18	4	20	40	37	41	81		58	21	57.787	21.213	0.916906		Dataset 2--5_D_mid ii Leaf 9	0.08	0.72973	0.27027	-1.30833	0.08	0.675676	0.324324	-1.12601	0.44	0.918919	0.0810811	-2.51231		0.04	0.628571	0.428571	0.384615	0.657143	0.485714	0.307692
2	2019-04-24	5_D_mid iii	9	Dataset 2--5_D_mid iii Leaf 9	465	0.44	0.08	0.08	2	0	0	7	3	0	17	4	14	28	29	33	61		21	8	21.213	7.78704			Dataset 2--5_D_mid iii Leaf 9	0.08	0.827586	0.172414	-1.75786	0.08	0.689655	0.310345	-1.17007	0.44	1	0			0.05	0.604167	0.355556	0.5	0.5625	0.4	0.636364
2	2019-04-24	4_C_mid i	9	Dataset 2--4_C_mid i Leaf 9	465	0.4	0.1	0.1	5	1	0	8	6	3	15	0	22	44	38	38	82		ACTUAL		EXPECTED		CHISQ.TEST		Dataset 2--4_C_mid i Leaf 9	0.1	0.710526	0.289474	-1.23969	0.1	0.631579	0.368421	-0.998529	0.4	0.894737	0.105263	-2.25129		0.06	0.559322	0.553571	0.5	0.610169	0.607143	0.428571
2	2019-04-24	4_C_mid ii	9	Dataset 2--4_C_mid ii Leaf 9	465	0.4	0.1	0.1	1	1	1	5	5	1	19	3	16	32	33	36	68		62	18	60	20	0.282389		Dataset 2--4_C_mid ii Leaf 9	0.1	0.787879	0.212121	-1.5506	0.1	0.787879	0.212121	-1.5506	0.4	0.909091	0.0909091	-2.3979		0.08	0.666667	0.72973	0.827586	0.809524	0.675676	0.689655
2	2019-04-24	4_C_mid iii	9	Dataset 2--4_C_mid iii Leaf 9	465	0.4	0.1	0.1	2	0	0	3	4	0	24	4	12	24	33	37	61		16	8	18	6			Dataset 2--4_C_mid iii Leaf 9	0.1	0.818182	0.181818	-1.70475	0.1	0.848485	0.151515	-1.88707	0.4	1	0			0.1	0.710526	0.787879	0.818182	0.631579	0.787879	0.848485
2	2019-04-24	3_B_mid i	9	Dataset 2--3_B_mid i Leaf 9	465	0.3	0.15	0.15	1	0	0	9	6	0	34	1	28	56	50	51	107		ACTUAL		EXPECTED		CHISQ.TEST		Dataset 2--3_B_mid i Leaf 9	0.15	0.86	0.14	-1.96611	0.15	0.8	0.2	-1.60944	0.3	1	0			0.15	0.86	0.717949	0.384615	0.8	0.615385	0.615385
2	2019-04-24	3_B_mid ii	9	Dataset 2--3_B_mid ii Leaf 9	465	0.3	0.15	0.15	3	0	2	12	6	0	16	4	20	40	39	43	83		62	24	59.125	26.875	0.242953		Dataset 2--3_B_mid ii Leaf 9	0.15	0.717949	0.282051	-1.26567	0.15	0.615385	0.384615	-0.955511	0.3	0.948718	0.0512821	-2.97041		0.3
2	2019-04-24	3_B_mid iii	9	Dataset 2--3_B_mid iii Leaf 9	465	0.3	0.15	0.15	12	0	0	3	12	2	10	2	20	40	39	41	81		26	16	28.875	13.125			Dataset 2--3_B_mid iii Leaf 9	0.15	0.384615	0.615385	-0.485508	0.15	0.615385	0.384615	-0.955511	0.3	0.948718	0.0512821	-2.97041		0.4
2	2019-04-24	12_B_bot i	8	Dataset 2--12_B_bot i Leaf 8	465	0.59	0.005	0.005	24	0	0	6	4	0	1	3	14	28	35	38	66		ACTUAL		EXPECTED		CHISQ.TEST		Dataset 2--12_B_bot i Leaf 8	0.005	0.2	0.8	-0.223144	0.005	0.142857	0.857143	-0.154151	0.59	1	0			0.44
2	2019-04-24	12_B_bot ii	8	Dataset 2--12_B_bot ii Leaf 8	465	0.59	0.005	0.005	21	0	0	1	6	0	1	1	14	28	29	30	58		2	10	1.73196	10.268	0.814046		Dataset 2--12_B_bot ii Leaf 8	0.005	0.0689655	0.931034	-0.071459	0.005	0.241379	0.758621	-0.276253	0.59	1	0			0.48
2	2019-04-24	12_B_bot iii	8	Dataset 2--12_B_bot iii Leaf 8	465	0.59	0.005	0.005	28	0	0	3	2	0	0	2	16	32	33	35	67		12	73	12.268	72.732			Dataset 2--12_B_bot iii Leaf 8	0.005	0.0909091	0.909091	-0.0953102	0.005	0.0606061	0.939394	-0.0625204	0.59	1	0			0.5
2	2019-04-24	11_A_bot i	8	Dataset 2--11_A_bot i Leaf 8	465	0.58	0.01	0.01	26	0	1	4	5	0	0	2	20	40	36	38	78		ACTUAL		EXPECTED		CHISQ.TEST		Dataset 2--11_A_bot i Leaf 8	0.01	0.111111	0.888889	-0.117783	0.01	0.166667	0.833333	-0.182322	0.58	0.972222	0.0277778	-3.58352		0.52
2	2019-04-24	11_A_bot ii	8	Dataset 2--11_A_bot ii Leaf 8	465	0.58	0.01	0.01	32	0	0	2	9	0	1	3	20	40	44	47	87		3	9	2.5	9.5	0.707932		Dataset 2--11_A_bot ii Leaf 8	0.01	0.0681818	0.931818	-0.0706176	0.01	0.227273	0.772727	-0.257829	0.58	1	0			0.58
2	2019-04-24	11_A_bot iii	8	Dataset 2--11_A_bot iii Leaf 8	465	0.58	0.01	0.01	28	0	0	3	7	0	2	0	22	44	40	40	84		22	86	22.5	85.5			Dataset 2--11_A_bot iii Leaf 8	0.01	0.125	0.875	-0.133531	0.01	0.225	0.775	-0.254892	0.58	1	0			0.59
2	2019-04-24	8_H_bot i	8	Dataset 2--8_H_bot i Leaf 8	465	0.52	0.04	0.04	10	0	0	6	7	0	10	4	12	24	33	37	61		ACTUAL		EXPECTED		CHISQ.TEST		Dataset 2--8_H_bot i Leaf 8	0.04	0.484848	0.515152	-0.663294	0.04	0.515152	0.484848	-0.723919	0.52	1	0
2	2019-04-24	8_H_bot ii	8	Dataset 2--8_H_bot ii Leaf 8	465	0.52	0.04	0.04	9	0	0	5	6	1	8	6	10	20	29	35	55		34	15	27.9247	21.0753	0.0108164		Dataset 2--8_H_bot ii Leaf 8	0.04	0.482759	0.517241	-0.659246	0.04	0.517241	0.482759	-0.728239	0.52	0.965517	0.0344828	-3.3673
2	2019-04-24	8_H_bot iii	8	Dataset 2--8_H_bot iii Leaf 8	465	0.52	0.04	0.04	6	1	0	3	6	0	15	3	12	24	31	34	58		19	25	25.0753	18.9247			Dataset 2--8_H_bot iii Leaf 8	0.04	0.612903	0.387097	-0.949081	0.04	0.677419	0.322581	-1.1314	0.52	0.967742	0.0322581	-3.43399
2	2019-04-24	7_G_bot i	8	Dataset 2--7_G_bot i Leaf 8	465	0.5	0.05	0.05	9	0	0	4	6	0	14	0	18	36	33	33	69		ACTUAL		EXPECTED		CHISQ.TEST		Dataset 2--7_G_bot i Leaf 8	0.05	0.545455	0.454545	-0.788457	0.05	0.606061	0.393939	-0.931558	0.5	1	0
2	2019-04-24	7_G_bot ii	8	Dataset 2--7_G_bot ii Leaf 8	465	0.5	0.05	0.05	5	0	0	8	7	0	13	1	16	32	33	34	66		36	16	31.4286	20.5714	0.0476614		Dataset 2--7_G_bot ii Leaf 8	0.05	0.636364	0.363636	-1.0116	0.05	0.606061	0.393939	-0.931558	0.5	1	0
2	2019-04-24	7_G_bot iii	8	Dataset 2--7_G_bot iii Leaf 8	465	0.5	0.05	0.05	6	0	0	4	6	0	9	1	10	20	25	26	46		19	20	23.5714	15.4286			Dataset 2--7_G_bot iii Leaf 8	0.05	0.52	0.48	-0.733969	0.05	0.6	0.4	-0.916291	0.5	1	0
2	2019-04-24	6_F_bot i	8	Dataset 2--6_F_bot i Leaf 8	465	0.48	0.06	0.06	10	0	0	8	6	0	13	5	12	24	37	42	66		ACTUAL		EXPECTED		CHISQ.TEST		Dataset 2--6_F_bot i Leaf 8	0.06	0.567568	0.432432	-0.838329	0.06	0.513514	0.486486	-0.720546	0.48	1	0
2	2019-04-24	6_F_bot ii	8	Dataset 2--6_F_bot ii Leaf 8	465	0.48	0.06	0.06	11	0	0	10	11	0	9	4	20	40	41	45	85		37	29	35.4958	30.5042	0.577887		Dataset 2--6_F_bot ii Leaf 8	0.06	0.463415	0.536585	-0.62253	0.06	0.487805	0.512195	-0.66905	0.48	1	0
2	2019-04-24	6_F_bot iii	8	Dataset 2--6_F_bot iii Leaf 8	465	0.48	0.06	0.06	5	0	0	11	10	0	15	3	22	44	41	44	88		27	26	28.5042	24.4958			Dataset 2--6_F_bot iii Leaf 8	0.06	0.634146	0.365854	-1.00552	0.06	0.609756	0.390244	-0.940983	0.48	1	0
2	2019-04-24	5_E_bot i	8	Dataset 2--5_E_bot i Leaf 8	465	0.44	0.08	0.08	3	0	0	5	13	1	17	1	18	36	39	40	76		ACTUAL		EXPECTED		CHISQ.TEST		Dataset 2--5_E_bot i Leaf 8	0.08	0.589744	0.410256	-0.890973	0.08	0.794872	0.205128	-1.58412	0.44	0.974359	0.025641	-3.66356
2	2019-04-24	5_E_bot ii	8	Dataset 2--5_E_bot ii Leaf 8	465	0.44	0.08	0.08	6	0	0	8	10	2	14	4	24	48	40	44	92		52	22	52.678	21.322	0.775662		Dataset 2--5_E_bot ii Leaf 8	0.08	0.6	0.4	-0.916291	0.08	0.65	0.35	-1.04982	0.44	0.95	0.05	-2.99573
2	2019-04-24	5_E_bot iii	8	Dataset 2--5_E_bot iii Leaf 8	465	0.44	0.08	0.08	3	0	1	9	8	1	17	4	16	32	39	43	75		32	12	31.322	12.678			Dataset 2--5_E_bot iii Leaf 8	0.08	0.692308	0.307692	-1.17865	0.08	0.692308	0.307692	-1.17865	0.44	0.948718	0.0512821	-2.97041
2	2019-04-24	4_D_bot i	8	Dataset 2--4_D_bot i Leaf 8	465	0.4	0.1	0.1	1	0	0	8	5	0	14	4	10	20	28	32	52		ACTUAL		EXPECTED		CHISQ.TEST		Dataset 2--4_D_bot i Leaf 8	0.1	0.785714	0.214286	-1.54045	0.1	0.678571	0.321429	-1.13498	0.4	1	0
2	2019-04-24	4_D_bot ii	8	Dataset 2--4_D_bot ii Leaf 8	465	0.4	0.1	0.1	1	0	1	5	4	1	16	1	16	32	28	29	61		50	18	51.2099	16.7901	0.395713		Dataset 2--4_D_bot ii Leaf 8	0.1	0.785714	0.214286	-1.54045	0.1	0.785714	0.214286	-1.54045	0.4	0.928571	0.0714286	-2.63906
2	2019-04-24	4_D_bot iii	8	Dataset 2--4_D_bot iii Leaf 8	465	0.4	0.1	0.1	0	0	0	5	1	1	18	4	10	20	25	29	49		11	2	9.79012	3.20988			Dataset 2--4_D_bot iii Leaf 8	0.1	0.96	0.04	-3.21888	0.1	0.8	0.2	-1.60944	0.4	0.96	0.04	-3.21888
2	2019-04-24	3_C_bot i	8	Dataset 2--3_C_bot i Leaf 8	465	0.3	0.15	0.15	1	0	0	4	1	0	24	2	18	36	30	32	68		ACTUAL		EXPECTED		CHISQ.TEST		Dataset 2--3_C_bot i Leaf 8	0.15	0.933333	0.0666667	-2.70805	0.15	0.833333	0.166667	-1.79176	0.3	1	0
2	2019-04-24	3_C_bot ii	8	Dataset 2--3_C_bot ii Leaf 8	465	0.3	0.15	0.15	0	0	0	0	4	0	28	3	18	36	32	35	71		77	6	73.5876	9.41237	0.00187519		Dataset 2--3_C_bot ii Leaf 8	0.15	0.875	0.125	-2.07944	0.15	1	0		0.3	1	0
2	2019-04-24	3_C_bot iii	8	Dataset 2--3_C_bot iii Leaf 8	465	0.3	0.15	0.15	4	0	1	2	3	0	25	2	18	36	35	37	73		9	5	12.4124	1.58763			Dataset 2--3_C_bot iii Leaf 8	0.15	0.771429	0.228571	-1.47591	0.15	0.828571	0.171429	-1.76359	0.3	0.971429	0.0285714	-3.55535
[truncated: 6 more columns]

## Sheet: Independence check
									n_CFP	n_YFP	n_mCherry	n_CFP/YFP	n_CFP/mCherry	n_YFP/mCherry	n_CFP/YFP/mCherry
		Dataset	Infiltration condition_plant_leaf_repeat	Leaf	Image edge (µm)	CFP OD600	YFP OD600	mCherry OD600	CFP single	YFP single	mCherry single	CFP/YFP	CFP/mCherry	YFP/mChery	CFP/YFP/mCherry	Total infected pavement cells
						ACFP	AYFP	AmCherry															ACTUAL		EXPECTED		CHISQ.TEST					mCherry
		1	2_B_top i	10	582	0.2	0.2	0.2	3	1	2	10	10	7	40	73							110	48	112.857	45.1429	0.334569					+	-
		1	2_B_top ii	10	465	0.2	0.2	0.2	3	0	5	12	9	6	14	49							45	14	42.1429	16.8571				YFP	+
		1	2_B_top iii	10	465	0.2	0.2	0.2	5	7	1	5	14	9	9	50															-
		1	2_B_top iv	10	465	0.2	0.2	0.2	3	6	0	7	4	7	18	45
		1	2_C_mid i	9	465	0.2	0.2	0.2	4	0	2	4	3	4	30	47
		1	2_C_mid ii	9	465	0.2	0.2	0.2	4	5	1	8	1	2	21	42
		1	2_C_mid iii	9	465	0.2	0.2	0.2	2	0	1	5	3	2	27	40
		1	2_C_mid iv	9	465	0.2	0.2	0.2	4	3	3	5	3	3	20	41
		1	2_D_bot i	8	465	0.2	0.2	0.2	4	1	1	4	4	5	29	48
		1	2_D_bot ii	8	465	0.2	0.2	0.2	1	1	2	3	5	0	28	40
		1	2_D_bot iii	8	465	0.2	0.2	0.2	1	1	4	7	0	2	34	49
		1	2_D_bot iv	8	465	0.2	0.2	0.2	0	1	1	6	4	1	31	44
									Null hypothesis: There is not a relationship between the variables (they are independent)
								χ2 test
								Leaf 10	Observed		mCherry				Expected		mCherry			Calculate test statistic		mCherry			Sum:	0.931131
											+	-					+	-				+	-		df	1
									YFP	+	110	48	158		YFP	+	112.857	45.1429		YFP	+	0.0723327	0.180832		χ20.05,1 = 3.841
										-	45	14	59			-	42.1429	16.8571			-	0.193705	0.484262		0.9<3.841, do not reject H0
											155	62	217												0.334569	p value
								Leaf 9	Observed		mCherry				Expected		mCherry			Calculate test statistic		mCherry			Sum:	7.34576
											+	-					+	-				+	-		df	1
									YFP	+	109	30	139		YFP	+	103.024	35.9765		YFP	+	0.346699	0.992821		χ20.05,1 = 3.841
										-	17	14	31			-	22.9765	8.02353			-	1.55456	4.45168		7.3>3.841, reject H0
											126	44	170												0.00672212	p value
								Leaf 8	Observed		mCherry				Expected		mCherry			Calculate test statistic		mCherry			Sum:	0.732005
											+	-					+	-				+	-		df	1
									YFP	+	130	24	154		YFP	+	128.475	25.5249		YFP	+	0.0180985	0.0910956		χ20.05,1 = 3.841
										-	21	6	27			-	22.5249	4.47514			-	0.103228	0.519583		0.7<3.841, do not reject H0
											151	30	181												0.392234	p value

## Sheet: Figure 4 - Perim vs MOI
					1.0344	in/100 µm						13 i							pavement cell perimeter vs MOI		perimeter (µm)					λ
Timepoint	Leaf	replicate		Image (in)	Perimeter (µm)	Infections			Perimeter (µm)			n_cells	100						Leaf	n_cells	Avg	Stdev	λ_YFP	λ_mCherry	λ_CFP	Avg	Stdev
5 dpi	13	i	5 dpi 13 i	1.7473	168.919	CYR	5 dpi 13 i	3	168.919			perimeter (µm)	156.546	63.3419	stdev				13	403	169.532	61.5069	0.942691	0.720822	0.746663	0.803392	0.121326
5 dpi	13	i	5 dpi 13 i	2.3293	225.184	CYR	5 dpi 13 i	3	225.184			n_YFP+	58						12	209	297.002	116.084	1.43031	1.15268	1.2152	1.26606	0.145637
5 dpi	13	i	5 dpi 13 i	1.5176	146.713	CYR	5 dpi 13 i	3	146.713			n_YFP-	42						11	153	437.903	212.186	1.7346	1.85238	2.19722	1.92807	0.240419
5 dpi	13	i	5 dpi 13 i	1.014	98.0278	CYR	5 dpi 13 i	3	98.0278			f_YFP-	0.42	--> λ =	0.867501				10	86	587.507	262.768	2.05645	2.05645	1.96944	2.02745	0.050236
5 dpi	13	i	5 dpi 13 i	2.387	230.762	CYR	5 dpi 13 i	3	230.762			n_mCherry+	56						9	72	721.733	338.916	2.66723	1.63761	#NUM!	2.15242	0.728051
5 dpi	13	i	5 dpi 13 i	0.6767	65.4196	CYR	5 dpi 13 i	3	65.4196			n_mCherry-	44						8	55	904.487	455.796	2.62104	2.06142	4.00733	2.8966	1.00179
5 dpi	13	i	5 dpi 13 i	0.4765	46.0654	CYR	5 dpi 13 i	3	46.0654			f_mCherry-	0.44	--> λ =	0.820981				7	39	1083.16	454.418	#NUM!	3.66356	3.66356	3.66356	0
5 dpi	13	i	5 dpi 13 i	2.1129	204.263	CYR	5 dpi 13 i	3	204.263			n_CFP+	63						6	31	928.852	483.269	1.64223	2.74084	1.82455	2.06921	0.588753
5 dpi	13	i	5 dpi 13 i	2.4208	234.029	CYR	5 dpi 13 i	3	234.029			n_CFP-	37
5 dpi	13	i	5 dpi 13 i	2.4315	235.064	CYR	5 dpi 13 i	3	235.064			f_CFP-	0.37	--> λ =	0.994252
5 dpi	13	i	5 dpi 13 i	2.3247	224.739	CYR	5 dpi 13 i	3	224.739						0.894244	0.0896783	stdev
5 dpi	13	i	5 dpi 13 i	1.2596	121.771	CYR	5 dpi 13 i	3	121.771
5 dpi	13	i	5 dpi 13 i	2.0129	194.596	CYR	5 dpi 13 i	3	194.596			13 i-iv
5 dpi	13	i	5 dpi 13 i	2.2978	222.138	CYR	5 dpi 13 i	3	222.138			n_cells	403
5 dpi	13	i	5 dpi 13 i	1.553	150.135	CYR	5 dpi 13 i	3	150.135			perimeter (µm)	169.532	61.5069	stdev
5 dpi	13	i	5 dpi 13 i	1.171	113.206	CYR	5 dpi 13 i	3	113.206			n_YFP+	246
5 dpi	13	i	5 dpi 13 i	1.5689	151.672	CYR	5 dpi 13 i	3	151.672			n_YFP-	157
5 dpi	13	i	5 dpi 13 i	1.5792	152.668	CYR	5 dpi 13 i	3	152.668			f_YFP-	0.389578	--> λ =	0.942691
5 dpi	13	i	5 dpi 13 i	1.5416	149.033	CYR	5 dpi 13 i	3	149.033			n_mCherry+	207
5 dpi	13	i	5 dpi 13 i	3.2642	315.565	YR	5 dpi 13 i	2	315.565			n_mCherry-	196
5 dpi	13	i	5 dpi 13 i	2.3164	223.937	YR	5 dpi 13 i	2	223.937			f_mCherry-	0.486352	--> λ =	0.720822
5 dpi	13	i	5 dpi 13 i	0.9434	91.2026	YR	5 dpi 13 i	2	91.2026			n_CFP+	212
5 dpi	13	i	5 dpi 13 i	1.6142	156.052	YR	5 dpi 13 i	2	156.052			n_CFP-	191
5 dpi	13	i	5 dpi 13 i	1.5916	153.867	YR	5 dpi 13 i	2	153.867			f_CFP-	0.473945	--> λ =	0.746663
5 dpi	13	i	5 dpi 13 i	1.0016	96.8291	YR	5 dpi 13 i	2	96.8291						0.803392	0.121326	stdev
5 dpi	13	i	5 dpi 13 i	1.487	143.755	YR	5 dpi 13 i	2	143.755
5 dpi	13	i	5 dpi 13 i	1.5179	146.742	YR	5 dpi 13 i	2	146.742			12 i-iv
5 dpi	13	i	5 dpi 13 i	0.7061	68.2618	YR	5 dpi 13 i	2	68.2618			n_cells	209
5 dpi	13	i	5 dpi 13 i	1.4883	143.881	CY	5 dpi 13 i	2	143.881			perimeter (µm)	297.002	116.084	stdev
5 dpi	13	i	5 dpi 13 i	2.0005	193.397	CY	5 dpi 13 i	2	193.397			n_YFP+	159
5 dpi	13	i	5 dpi 13 i	1.2678	122.564	CY	5 dpi 13 i	2	122.564			n_YFP-	50
5 dpi	13	i	5 dpi 13 i	0.5462	52.8036	CY	5 dpi 13 i	2	52.8036			f_YFP-	0.239234	--> λ =	1.43031
5 dpi	13	i	5 dpi 13 i	1.4985	144.867	CY	5 dpi 13 i	2	144.867			n_mCherry+	143
5 dpi	13	i	5 dpi 13 i	1.6732	161.756	CY	5 dpi 13 i	2	161.756			n_mCherry-	66
5 dpi	13	i	5 dpi 13 i	0.6303	60.9339	CY	5 dpi 13 i	2	60.9339			f_mCherry-	0.315789	--> λ =	1.15268
5 dpi	13	i	5 dpi 13 i	1.3268	128.268	CY	5 dpi 13 i	2	128.268			n_CFP+	147
5 dpi	13	i	5 dpi 13 i	2.5881	250.203	CY	5 dpi 13 i	2	250.203			n_CFP-	62
5 dpi	13	i	5 dpi 13 i	1.4225	137.519	CY	5 dpi 13 i	2	137.519			f_CFP-	0.296651	--> λ =	1.2152
5 dpi	13	i	5 dpi 13 i	2.3257	224.836	CY	5 dpi 13 i	2	224.836						1.26606	0.145637	stdev
5 dpi	13	i	5 dpi 13 i	1.6445	158.981	CR	5 dpi 13 i	2	158.981
5 dpi	13	i	5 dpi 13 i	2.6789	258.981	CR	5 dpi 13 i	2	258.981			11 i-iv
5 dpi	13	i	5 dpi 13 i	1.8225	176.189	CR	5 dpi 13 i	2	176.189			n_cells	153
5 dpi	13	i	5 dpi 13 i	1.5865	153.374	CR	5 dpi 13 i	2	153.374			perimeter (µm)	437.903	212.186	stdev
5 dpi	13	i	5 dpi 13 i	2.2793	220.35	CR	5 dpi 13 i	2	220.35			n_YFP+	126
5 dpi	13	i	5 dpi 13 i	2.14	206.883	CR	5 dpi 13 i	2	206.883			n_YFP-	27
5 dpi	13	i	5 dpi 13 i	1.1192	108.198	CR	5 dpi 13 i	2	108.198			f_YFP-	0.176471	--> λ =	1.7346
5 dpi	13	i	5 dpi 13 i	0.6705	64.8202	CR	5 dpi 13 i	2	64.8202			n_mCherry+	129
5 dpi	13	i	5 dpi 13 i	0.7731	74.739	CR	5 dpi 13 i	2	74.739			n_mCherry-	24
5 dpi	13	i	5 dpi 13 i	2.623	253.577	CR	5 dpi 13 i	2	253.577			f_mCherry-	0.156863	--> λ =	1.85238
5 dpi	13	i	5 dpi 13 i	1.4542	140.584	CR	5 dpi 13 i	2	140.584			n_CFP+	136
5 dpi	13	i	5 dpi 13 i	2.3098	223.299	CR	5 dpi 13 i	2	223.299			n_CFP-	17
5 dpi	13	i	5 dpi 13 i	1.0988	106.226	CR	5 dpi 13 i	2	106.226			f_CFP-	0.111111	--> λ =	2.19722
5 dpi	13	i	5 dpi 13 i	0.877	84.7834	CR	5 dpi 13 i	2	84.7834						1.92807	0.240419	stdev
5 dpi	13	i	5 dpi 13 i	2.1267	205.597	CR	5 dpi 13 i	2	205.597
5 dpi	13	i	5 dpi 13 i	2.1128	204.254	CR	5 dpi 13 i	2	204.254			10 i-iv
5 dpi	13	i	5 dpi 13 i	1.2967	125.358	CR	5 dpi 13 i	2	125.358			n_cells	86
5 dpi	13	i	5 dpi 13 i	1.4903	144.074	CR	5 dpi 13 i	2	144.074			perimeter (µm)	587.507	262.768	stdev
5 dpi	13	i	5 dpi 13 i	1.6743	161.862	CR	5 dpi 13 i	2	161.862			n_YFP+	75
5 dpi	13	i	5 dpi 13 i	2.0945	202.485	C	5 dpi 13 i	1	202.485			n_YFP-	11
5 dpi	13	i	5 dpi 13 i	2.1932	212.026	C	5 dpi 13 i	1	212.026			f_YFP-	0.127907	--> λ =	2.05645
5 dpi	13	i	5 dpi 13 i	1.2866	124.381	C	5 dpi 13 i	1	124.381			n_mCherry+	75
5 dpi	13	i	5 dpi 13 i	1.5691	151.692	C	5 dpi 13 i	1	151.692			n_mCherry-	11
5 dpi	13	i	5 dpi 13 i	2.1967	212.365	C	5 dpi 13 i	1	212.365			f_mCherry-	0.127907	--> λ =	2.05645
5 dpi	13	i	5 dpi 13 i	0.9671	93.4938	C	5 dpi 13 i	1	93.4938			n_CFP+	74
5 dpi	13	i	5 dpi 13 i	2.0882	201.875	C	5 dpi 13 i	1	201.875			n_CFP-	12
5 dpi	13	i	5 dpi 13 i	2.1343	206.332	C	5 dpi 13 i	1	206.332			f_CFP-	0.139535	--> λ =	1.96944
5 dpi	13	i	5 dpi 13 i	1.1881	114.859	C	5 dpi 13 i	1	114.859						2.02745	0.050236	stdev
5 dpi	13	i	5 dpi 13 i	2.0587	199.024	C	5 dpi 13 i	1	199.024
5 dpi	13	i	5 dpi 13 i	1.8432	178.19	C	5 dpi 13 i	1	178.19			9 i-iv
5 dpi	13	i	5 dpi 13 i	0.6553	63.3507	C	5 dpi 13 i	1	63.3507			n_cells	72
5 dpi	13	i	5 dpi 13 i	0.6837	66.0963	C	5 dpi 13 i	1	66.0963			perimeter (µm)	721.733	338.916	stdev
5 dpi	13	i	5 dpi 13 i	2.0052	193.852	C	5 dpi 13 i	1	193.852			n_YFP+	67
5 dpi	13	i	5 dpi 13 i	3.6016	348.183	Y	5 dpi 13 i	1	348.183			n_YFP-	5
5 dpi	13	i	5 dpi 13 i	1.2421	120.079	Y	5 dpi 13 i	1	120.079			f_YFP-	0.0694444	--> λ =	2.66723
5 dpi	13	i	5 dpi 13 i	1.9582	189.308	Y	5 dpi 13 i	1	189.308			n_mCherry+	58
5 dpi	13	i	5 dpi 13 i	1.6987	164.221	Y	5 dpi 13 i	1	164.221			n_mCherry-	14
5 dpi	13	i	5 dpi 13 i	1.8124	175.213	Y	5 dpi 13 i	1	175.213			f_mCherry-	0.194444	--> λ =	1.63761
5 dpi	13	i	5 dpi 13 i	3.1853	307.937	Y	5 dpi 13 i	1	307.937			n_CFP+	72
5 dpi	13	i	5 dpi 13 i	0.8613	83.2657	Y	5 dpi 13 i	1	83.2657			n_CFP-	0
5 dpi	13	i	5 dpi 13 i	1.6403	158.575	Y	5 dpi 13 i	1	158.575			f_CFP-	0	--> λ =	#NUM!
5 dpi	13	i	5 dpi 13 i	1.3951	134.87	Y	5 dpi 13 i	1	134.87						#NUM!	#NUM!	stdev
5 dpi	13	i	5 dpi 13 i	2.8649	276.962	Y	5 dpi 13 i	1	276.962
5 dpi	13	i	5 dpi 13 i	1.7648	170.611	Y	5 dpi 13 i	1	170.611			8 i-iv
5 dpi	13	i	5 dpi 13 i	1.5953	154.225	Y	5 dpi 13 i	1	154.225			n_cells	55
5 dpi	13	i	5 dpi 13 i	1.2843	124.159	Y	5 dpi 13 i	1	124.159			perimeter (µm)	904.487	455.796	stdev
5 dpi	13	i	5 dpi 13 i	0.6774	65.4872	Y	5 dpi 13 i	1	65.4872			n_YFP+	51
5 dpi	13	i	5 dpi 13 i	1.2502	120.862	Y	5 dpi 13 i	1	120.862			n_YFP-	4
5 dpi	13	i	5 dpi 13 i	0.5936	57.3859	Y	5 dpi 13 i	1	57.3859			f_YFP-	0.0727273	--> λ =	2.62104
5 dpi	13	i	5 dpi 13 i	1.8558	179.408	Y	5 dpi 13 i	1	179.408			n_mCherry+	48
5 dpi	13	i	5 dpi 13 i	1.68	162.413	Y	5 dpi 13 i	1	162.413			n_mCherry-	7
5 dpi	13	i	5 dpi 13 i	0.5575	53.896	Y	5 dpi 13 i	1	53.896			f_mCherry-	0.127273	--> λ =	2.06142
5 dpi	13	i	5 dpi 13 i	1.5465	149.507	R	5 dpi 13 i	1	149.507			n_CFP+	54
5 dpi	13	i	5 dpi 13 i	2.2178	214.404	R	5 dpi 13 i	1	214.404			n_CFP-	1
5 dpi	13	i	5 dpi 13 i	1.574	152.166	R	5 dpi 13 i	1	152.166			f_CFP-	0.0181818	--> λ =	4.00733
5 dpi	13	i	5 dpi 13 i	1.043	100.831	R	5 dpi 13 i	1	100.831						2.8966	1.00179	stdev
5 dpi	13	i	5 dpi 13 i	0.6369	61.5719	R	5 dpi 13 i	1	61.5719
5 dpi	13	i	5 dpi 13 i	2.1168	204.64	R	5 dpi 13 i	1	204.64			7 i-iv
5 dpi	13	i	5 dpi 13 i	1.0258	99.1686	R	5 dpi 13 i	1	99.1686			n_cells	39
5 dpi	13	i	5 dpi 13 i	1.4338	138.612	R	5 dpi 13 i	1	138.612			perimeter (µm)	1083.16	454.418	stdev
5 dpi	13	i	5 dpi 13 i	0.443	42.8268	R	5 dpi 13 i	1	42.8268			n_YFP+	39
5 dpi	13	ii	5 dpi 13 ii	1.5603	150.841	CYR	5 dpi 13 ii	3	150.841			n_YFP-	0
5 dpi	13	ii	5 dpi 13 ii	1.1737	113.467	CYR	5 dpi 13 ii	3	113.467			f_YFP-	0	--> λ =	#NUM!
5 dpi	13	ii	5 dpi 13 ii	1.3995	135.296	CYR	5 dpi 13 ii	3	135.296			n_mCherry+	38
5 dpi	13	ii	5 dpi 13 ii	1.7487	169.055	CYR	5 dpi 13 ii	3	169.055			n_mCherry-	1
5 dpi	13	ii	5 dpi 13 ii	1.6445	158.981	CYR	5 dpi 13 ii	3	158.981			f_mCherry-	0.025641	--> λ =	3.66356
5 dpi	13	ii	5 dpi 13 ii	1.6846	162.858	CYR	5 dpi 13 ii	3	162.858			n_CFP+	38
5 dpi	13	ii	5 dpi 13 ii	2.0086	194.18	CYR	5 dpi 13 ii	3	194.18			n_CFP-	1
5 dpi	13	ii	5 dpi 13 ii	2.2334	215.913	YR	5 dpi 13 ii	2	215.913			f_CFP-	0.025641	--> λ =	3.66356
5 dpi	13	ii	5 dpi 13 ii	2.1412	206.999	YR	5 dpi 13 ii	2	206.999						#NUM!	#NUM!	stdev
5 dpi	13	ii	5 dpi 13 ii	0.5516	53.3256	YR	5 dpi 13 ii	2	53.3256
5 dpi	13	ii	5 dpi 13 ii	0.5726	55.3558	YR	5 dpi 13 ii	2	55.3558			6 i-iv
5 dpi	13	ii	5 dpi 13 ii	1.3939	134.754	YR	5 dpi 13 ii	2	134.754			n_cells	31
5 dpi	13	ii	5 dpi 13 ii	2.0718	200.29	YR	5 dpi 13 ii	2	200.29			perimeter (µm)	928.852	483.269	stdev
5 dpi	13	ii	5 dpi 13 ii	1.6215	156.758	YR	5 dpi 13 ii	2	156.758			n_YFP+	25
5 dpi	13	ii	5 dpi 13 ii	2.373	229.408	YR	5 dpi 13 ii	2	229.408			n_YFP-	6
5 dpi	13	ii	5 dpi 13 ii	1.0979	106.139	CY	5 dpi 13 ii	2	106.139			f_YFP-	0.193548	--> λ =	1.64223
5 dpi	13	ii	5 dpi 13 ii	1.9476	188.283	CY	5 dpi 13 ii	2	188.283			n_mCherry+	29
5 dpi	13	ii	5 dpi 13 ii	2.0715	200.261	CY	5 dpi 13 ii	2	200.261			n_mCherry-	2
5 dpi	13	ii	5 dpi 13 ii	0.3813	36.8619	CY	5 dpi 13 ii	2	36.8619			f_mCherry-	0.0645161	--> λ =	2.74084
5 dpi	13	ii	5 dpi 13 ii	2.5971	251.073	CY	5 dpi 13 ii	2	251.073			n_CFP+	26
5 dpi	13	ii	5 dpi 13 ii	2.7275	263.679	CY	5 dpi 13 ii	2	263.679			n_CFP-	5
5 dpi	13	ii	5 dpi 13 ii	2.1443	207.299	CY	5 dpi 13 ii	2	207.299			f_CFP-	0.16129	--> λ =	1.82455
5 dpi	13	ii	5 dpi 13 ii	1.4338	138.612	CY	5 dpi 13 ii	2	138.612						2.06921	0.588753	stdev
5 dpi	13	ii	5 dpi 13 ii	0.8568	82.8306	CY	5 dpi 13 ii	2	82.8306
5 dpi	13	ii	5 dpi 13 ii	1.8362	177.514	CY	5 dpi 13 ii	2	177.514
5 dpi	13	ii	5 dpi 13 ii	1.4887	143.919	CY	5 dpi 13 ii	2	143.919
5 dpi	13	ii	5 dpi 13 ii	0.9705	93.8225	CY	5 dpi 13 ii	2	93.8225
5 dpi	13	ii	5 dpi 13 ii	0.856	82.7533	CY	5 dpi 13 ii	2	82.7533
5 dpi	13	ii	5 dpi 13 ii	2.5407	245.621	CR	5 dpi 13 ii	2	245.621
5 dpi	13	ii	5 dpi 13 ii	2.8295	273.54	CR	5 dpi 13 ii	2	273.54
5 dpi	13	ii	5 dpi 13 ii	1.2897	124.681	CR	5 dpi 13 ii	2	124.681
5 dpi	13	ii	5 dpi 13 ii	1.6106	155.704	CR	5 dpi 13 ii	2	155.704
5 dpi	13	ii	5 dpi 13 ii	2.269	219.354	CR	5 dpi 13 ii	2	219.354
5 dpi	13	ii	5 dpi 13 ii	1.4551	140.671	CR	5 dpi 13 ii	2	140.671
5 dpi	13	ii	5 dpi 13 ii	1.9895	192.334	CR	5 dpi 13 ii	2	192.334
5 dpi	13	ii	5 dpi 13 ii	1.6697	161.417	CR	5 dpi 13 ii	2	161.417
5 dpi	13	ii	5 dpi 13 ii	1.5859	153.316	CR	5 dpi 13 ii	2	153.316
5 dpi	13	ii	5 dpi 13 ii	2.1767	210.431	C	5 dpi 13 ii	1	210.431
5 dpi	13	ii	5 dpi 13 ii	2.4587	237.693	C	5 dpi 13 ii	1	237.693
5 dpi	13	ii	5 dpi 13 ii	2.0745	200.551	C	5 dpi 13 ii	1	200.551
5 dpi	13	ii	5 dpi 13 ii	2.3109	223.405	C	5 dpi 13 ii	1	223.405
5 dpi	13	ii	5 dpi 13 ii	1.8122	175.193	C	5 dpi 13 ii	1	175.193
5 dpi	13	ii	5 dpi 13 ii	1.5867	153.393	C	5 dpi 13 ii	1	153.393
5 dpi	13	ii	5 dpi 13 ii	1.9666	190.12	C	5 dpi 13 ii	1	190.12
5 dpi	13	ii	5 dpi 13 ii	1.3528	130.781	C	5 dpi 13 ii	1	130.781
5 dpi	13	ii	5 dpi 13 ii	0.5042	48.7432	C	5 dpi 13 ii	1	48.7432
5 dpi	13	ii	5 dpi 13 ii	1.3589	131.371	C	5 dpi 13 ii	1	131.371
5 dpi	13	ii	5 dpi 13 ii	1.4325	138.486	C	5 dpi 13 ii	1	138.486
5 dpi	13	ii	5 dpi 13 ii	1.5897	153.683	C	5 dpi 13 ii	1	153.683
5 dpi	13	ii	5 dpi 13 ii	1.5244	147.37	C	5 dpi 13 ii	1	147.37
5 dpi	13	ii	5 dpi 13 ii	1.2069	116.676	C	5 dpi 13 ii	1	116.676
5 dpi	13	ii	5 dpi 13 ii	1.1405	110.257	C	5 dpi 13 ii	1	110.257
5 dpi	13	ii	5 dpi 13 ii	0.9076	87.7417	C	5 dpi 13 ii	1	87.7417
5 dpi	13	ii	5 dpi 13 ii	1.7049	164.82	Y	5 dpi 13 ii	1	164.82
5 dpi	13	ii	5 dpi 13 ii	2.0548	198.647	Y	5 dpi 13 ii	1	198.647
5 dpi	13	ii	5 dpi 13 ii	2.2819	220.601	Y	5 dpi 13 ii	1	220.601
5 dpi	13	ii	5 dpi 13 ii	1.8825	181.99	Y	5 dpi 13 ii	1	181.99
5 dpi	13	ii	5 dpi 13 ii	1.8681	180.597	Y	5 dpi 13 ii	1	180.597
5 dpi	13	ii	5 dpi 13 ii	1.8525	179.089	Y	5 dpi 13 ii	1	179.089
5 dpi	13	ii	5 dpi 13 ii	0.6063	58.6137	Y	5 dpi 13 ii	1	58.6137
5 dpi	13	ii	5 dpi 13 ii	1.0508	101.585	Y	5 dpi 13 ii	1	101.585
5 dpi	13	ii	5 dpi 13 ii	2.1503	207.879	Y	5 dpi 13 ii	1	207.879
5 dpi	13	ii	5 dpi 13 ii	1.4784	142.923	Y	5 dpi 13 ii	1	142.923
5 dpi	13	ii	5 dpi 13 ii	2.2887	221.259	Y	5 dpi 13 ii	1	221.259
5 dpi	13	ii	5 dpi 13 ii	1.2694	122.718	Y	5 dpi 13 ii	1	122.718
5 dpi	13	ii	5 dpi 13 ii	1.7643	170.563	Y	5 dpi 13 ii	1	170.563
5 dpi	13	ii	5 dpi 13 ii	0.9414	91.0093	Y	5 dpi 13 ii	1	91.0093
5 dpi	13	ii	5 dpi 13 ii	1.7962	173.647	Y	5 dpi 13 ii	1	173.647
5 dpi	13	ii	5 dpi 13 ii	1.3213	127.736	Y	5 dpi 13 ii	1	127.736
5 dpi	13	ii	5 dpi 13 ii	2.2582	218.31	Y	5 dpi 13 ii	1	218.31
5 dpi	13	ii	5 dpi 13 ii	1.9001	183.691	Y	5 dpi 13 ii	1	183.691
5 dpi	13	ii	5 dpi 13 ii	1.9336	186.93	Y	5 dpi 13 ii	1	186.93
5 dpi	13	ii	5 dpi 13 ii	3.0759	297.361	R	5 dpi 13 ii	1	297.361
5 dpi	13	ii	5 dpi 13 ii	0.7538	72.8732	R	5 dpi 13 ii	1	72.8732
5 dpi	13	ii	5 dpi 13 ii	2.0741	200.512	R	5 dpi 13 ii	1	200.512
5 dpi	13	ii	5 dpi 13 ii	0.9181	88.7568	R	5 dpi 13 ii	1	88.7568
5 dpi	13	ii	5 dpi 13 ii	2.6937	260.412	R	5 dpi 13 ii	1	260.412
5 dpi	13	ii	5 dpi 13 ii	1.8655	180.346	R	5 dpi 13 ii	1	180.346
5 dpi	13	ii	5 dpi 13 ii	2.3697	229.089	R	5 dpi 13 ii	1	229.089
5 dpi	13	ii	5 dpi 13 ii	3.2022	309.571	R	5 dpi 13 ii	1	309.571
5 dpi	13	ii	5 dpi 13 ii	1.4877	143.823	R	5 dpi 13 ii	1	143.823
5 dpi	13	ii	5 dpi 13 ii	2.4106	233.043	R	5 dpi 13 ii	1	233.043
5 dpi	13	ii	5 dpi 13 ii	2.2022	212.896	R	5 dpi 13 ii	1	212.896
5 dpi	13	ii	5 dpi 13 ii	1.3652	131.98	R	5 dpi 13 ii	1	131.98
5 dpi	13	ii	5 dpi 13 ii	1.8382	177.707	R	5 dpi 13 ii	1	177.707
5 dpi	13	ii	5 dpi 13 ii	1.508	145.785	R	5 dpi 13 ii	1	145.785
5 dpi	13	ii	5 dpi 13 ii	2.1315	206.061	R	5 dpi 13 ii	1	206.061
5 dpi	13	ii	5 dpi 13 ii	1.9843	191.831	R	5 dpi 13 ii	1	191.831
5 dpi	13	ii	5 dpi 13 ii	1.7276	167.015	R	5 dpi 13 ii	1	167.015
5 dpi	13	ii	5 dpi 13 ii	1.4044	135.77	R	5 dpi 13 ii	1	135.77
5 dpi	13	ii	5 dpi 13 ii	1.4177	137.055	R	5 dpi 13 ii	1	137.055
5 dpi	13	iii	5 dpi 13 iii	3.1334	302.92	CYR	5 dpi 13 iii	3	302.92
5 dpi	13	iii	5 dpi 13 iii	2.8717	277.62	CYR	5 dpi 13 iii	3	277.62
5 dpi	13	iii	5 dpi 13 iii	1.6783	162.249	CYR	5 dpi 13 iii	3	162.249
5 dpi	13	iii	5 dpi 13 iii	1.6298	157.56	CYR	5 dpi 13 iii	3	157.56
5 dpi	13	iii	5 dpi 13 iii	1.7538	169.548	CYR	5 dpi 13 iii	3	169.548
5 dpi	13	iii	5 dpi 13 iii	1.5095	145.93	CYR	5 dpi 13 iii	3	145.93
5 dpi	13	iii	5 dpi 13 iii	2.2508	217.595	CYR	5 dpi 13 iii	3	217.595
5 dpi	13	iii	5 dpi 13 iii	2.125	205.433	CYR	5 dpi 13 iii	3	205.433
5 dpi	13	iii	5 dpi 13 iii	1.7954	173.569	CYR	5 dpi 13 iii	3	173.569
5 dpi	13	iii	5 dpi 13 iii	2.1357	206.468	CYR	5 dpi 13 iii	3	206.468
5 dpi	13	iii	5 dpi 13 iii	1.5699	151.769	CYR	5 dpi 13 iii	3	151.769
5 dpi	13	iii	5 dpi 13 iii	1.1901	115.052	CYR	5 dpi 13 iii	3	115.052
5 dpi	13	iii	5 dpi 13 iii	2.4223	234.174	CYR	5 dpi 13 iii	3	234.174
5 dpi	13	iii	5 dpi 13 iii	0.805	77.8229	CYR	5 dpi 13 iii	3	77.8229
5 dpi	13	iii	5 dpi 13 iii	1.6149	156.119	CYR	5 dpi 13 iii	3	156.119
5 dpi	13	iii	5 dpi 13 iii	1.931	186.678	CYR	5 dpi 13 iii	3	186.678
5 dpi	13	iii	5 dpi 13 iii	2.5126	242.904	CYR	5 dpi 13 iii	3	242.904
5 dpi	13	iii	5 dpi 13 iii	2.1432	207.193	YR	5 dpi 13 iii	2	207.193
5 dpi	13	iii	5 dpi 13 iii	2.4659	238.389	YR	5 dpi 13 iii	2	238.389
5 dpi	13	iii	5 dpi 13 iii	2.5367	245.234	YR	5 dpi 13 iii	2	245.234
5 dpi	13	iii	5 dpi 13 iii	1.7332	167.556	YR	5 dpi 13 iii	2	167.556
5 dpi	13	iii	5 dpi 13 iii	1.9611	189.588	YR	5 dpi 13 iii	2	189.588
5 dpi	13	iii	5 dpi 13 iii	1.5748	152.243	YR	5 dpi 13 iii	2	152.243
5 dpi	13	iii	5 dpi 13 iii	2.6448	255.684	YR	5 dpi 13 iii	2	255.684
5 dpi	13	iii	5 dpi 13 iii	2.1353	206.429	YR	5 dpi 13 iii	2	206.429
5 dpi	13	iii	5 dpi 13 iii	1.9526	188.766	YR	5 dpi 13 iii	2	188.766
5 dpi	13	iii	5 dpi 13 iii	1.4433	139.53	YR	5 dpi 13 iii	2	139.53
5 dpi	13	iii	5 dpi 13 iii	1.9444	187.974	YR	5 dpi 13 iii	2	187.974
5 dpi	13	iii	5 dpi 13 iii	2.0766	200.754	YR	5 dpi 13 iii	2	200.754
5 dpi	13	iii	5 dpi 13 iii	2.3534	227.514	YR	5 dpi 13 iii	2	227.514
5 dpi	13	iii	5 dpi 13 iii	2.8788	278.306	YR	5 dpi 13 iii	2	278.306
5 dpi	13	iii	5 dpi 13 iii	2.4641	238.215	YR	5 dpi 13 iii	2	238.215
5 dpi	13	iii	5 dpi 13 iii	2.1067	203.664	YR	5 dpi 13 iii	2	203.664
5 dpi	13	iii	5 dpi 13 iii	1.103	106.632	YR	5 dpi 13 iii	2	106.632
5 dpi	13	iii	5 dpi 13 iii	1.3642	131.883	YR	5 dpi 13 iii	2	131.883
5 dpi	13	iii	5 dpi 13 iii	2.6506	256.245	YR	5 dpi 13 iii	2	256.245
5 dpi	13	iii	5 dpi 13 iii	1.6871	163.099	YR	5 dpi 13 iii	2	163.099
5 dpi	13	iii	5 dpi 13 iii	1.4699	142.102	YR	5 dpi 13 iii	2	142.102
5 dpi	13	iii	5 dpi 13 iii	2.0079	194.113	CY	5 dpi 13 iii	2	194.113
5 dpi	13	iii	5 dpi 13 iii	2.221	214.714	CY	5 dpi 13 iii	2	214.714
5 dpi	13	iii	5 dpi 13 iii	2.2602	218.503	CY	5 dpi 13 iii	2	218.503
5 dpi	13	iii	5 dpi 13 iii	2.6601	257.164	CY	5 dpi 13 iii	2	257.164
5 dpi	13	iii	5 dpi 13 iii	2.0126	194.567	CY	5 dpi 13 iii	2	194.567
5 dpi	13	iii	5 dpi 13 iii	1.5036	145.36	CY	5 dpi 13 iii	2	145.36
5 dpi	13	iii	5 dpi 13 iii	1.9401	187.558	CY	5 dpi 13 iii	2	187.558
5 dpi	13	iii	5 dpi 13 iii	3.1796	307.386	CY	5 dpi 13 iii	2	307.386
5 dpi	13	iii	5 dpi 13 iii	1.4785	142.933	CY	5 dpi 13 iii	2	142.933
5 dpi	13	iii	5 dpi 13 iii	1.3212	127.726	CY	5 dpi 13 iii	2	127.726
5 dpi	13	iii	5 dpi 13 iii	2.5013	241.812	CY	5 dpi 13 iii	2	241.812
5 dpi	13	iii	5 dpi 13 iii	1.1406	110.267	CY	5 dpi 13 iii	2	110.267
5 dpi	13	iii	5 dpi 13 iii	2.1648	209.281	CY	5 dpi 13 iii	2	209.281
5 dpi	13	iii	5 dpi 13 iii	0.7474	72.2544	CY	5 dpi 13 iii	2	72.2544
5 dpi	13	iii	5 dpi 13 iii	1.1937	115.4	CY	5 dpi 13 iii	2	115.4
5 dpi	13	iii	5 dpi 13 iii	2.5814	249.555	CR	5 dpi 13 iii	2	249.555
5 dpi	13	iii	5 dpi 13 iii	2.1208	205.027	CR	5 dpi 13 iii	2	205.027
5 dpi	13	iii	5 dpi 13 iii	2.2969	222.051	CR	5 dpi 13 iii	2	222.051
5 dpi	13	iii	5 dpi 13 iii	0.7217	69.7699	CR	5 dpi 13 iii	2	69.7699
5 dpi	13	iii	5 dpi 13 iii	2.1418	207.057	CR	5 dpi 13 iii	2	207.057
5 dpi	13	iii	5 dpi 13 iii	1.8317	177.078	CR	5 dpi 13 iii	2	177.078
5 dpi	13	iii	5 dpi 13 iii	1.4481	139.994	CR	5 dpi 13 iii	2	139.994
5 dpi	13	iii	5 dpi 13 iii	1.7413	168.339	CR	5 dpi 13 iii	2	168.339
5 dpi	13	iii	5 dpi 13 iii	1.7684	170.959	CR	5 dpi 13 iii	2	170.959
5 dpi	13	iii	5 dpi 13 iii	2.146	207.463	CR	5 dpi 13 iii	2	207.463
5 dpi	13	iii	5 dpi 13 iii	1.8041	174.41	C	5 dpi 13 iii	1	174.41
5 dpi	13	iii	5 dpi 13 iii	1.581	152.842	C	5 dpi 13 iii	1	152.842
5 dpi	13	iii	5 dpi 13 iii	2.1728	210.054	C	5 dpi 13 iii	1	210.054
5 dpi	13	iii	5 dpi 13 iii	1.3416	129.698	C	5 dpi 13 iii	1	129.698
5 dpi	13	iii	5 dpi 13 iii	1.8465	178.509	C	5 dpi 13 iii	1	178.509
5 dpi	13	iii	5 dpi 13 iii	1.6623	160.702	C	5 dpi 13 iii	1	160.702
5 dpi	13	iii	5 dpi 13 iii	2.2479	217.314	C	5 dpi 13 iii	1	217.314
5 dpi	13	iii	5 dpi 13 iii	1.7711	171.22	C	5 dpi 13 iii	1	171.22
5 dpi	13	iii	5 dpi 13 iii	1.121	108.372	C	5 dpi 13 iii	1	108.372
5 dpi	13	iii	5 dpi 13 iii	0.8235	79.6114	C	5 dpi 13 iii	1	79.6114
5 dpi	13	iii	5 dpi 13 iii	1.8286	176.779	C	5 dpi 13 iii	1	176.779
5 dpi	13	iii	5 dpi 13 iii	1.5356	148.453	C	5 dpi 13 iii	1	148.453
5 dpi	13	iii	5 dpi 13 iii	2.9591	286.069	C	5 dpi 13 iii	1	286.069
5 dpi	13	iii	5 dpi 13 iii	1.4311	138.351	C	5 dpi 13 iii	1	138.351
5 dpi	13	iii	5 dpi 13 iii	2.6669	257.821	Y	5 dpi 13 iii	1	257.821
5 dpi	13	iii	5 dpi 13 iii	1.4936	144.393	Y	5 dpi 13 iii	1	144.393
5 dpi	13	iii	5 dpi 13 iii	2.5636	247.834	Y	5 dpi 13 iii	1	247.834
5 dpi	13	iii	5 dpi 13 iii	1.0175	98.3662	Y	5 dpi 13 iii	1	98.3662
5 dpi	13	iii	5 dpi 13 iii	2.202	212.877	Y	5 dpi 13 iii	1	212.877
5 dpi	13	iii	5 dpi 13 iii	1.7601	170.157	Y	5 dpi 13 iii	1	170.157
5 dpi	13	iii	5 dpi 13 iii	2.323	224.575	Y	5 dpi 13 iii	1	224.575
5 dpi	13	iii	5 dpi 13 iii	2.0333	196.568	Y	5 dpi 13 iii	1	196.568
5 dpi	13	iii	5 dpi 13 iii	2.1696	209.745	Y	5 dpi 13 iii	1	209.745
5 dpi	13	iii	5 dpi 13 iii	1.1578	111.93	Y	5 dpi 13 iii	1	111.93
5 dpi	13	iii	5 dpi 13 iii	0.398	38.4764	Y	5 dpi 13 iii	1	38.4764
5 dpi	13	iii	5 dpi 13 iii	0.6231	60.2378	Y	5 dpi 13 iii	1	60.2378
5 dpi	13	iii	5 dpi 13 iii	0.6616	63.9598	Y	5 dpi 13 iii	1	63.9598
5 dpi	13	iii	5 dpi 13 iii	2.2338	215.951	Y	5 dpi 13 iii	1	215.951
5 dpi	13	iii	5 dpi 13 iii	2.7489	265.748	Y	5 dpi 13 iii	1	265.748
5 dpi	13	iii	5 dpi 13 iii	2.2157	214.201	Y	5 dpi 13 iii	1	214.201
5 dpi	13	iii	5 dpi 13 iii	2.6044	251.779	Y	5 dpi 13 iii	1	251.779
5 dpi	13	iii	5 dpi 13 iii	1.4759	142.682	Y	5 dpi 13 iii	1	142.682
5 dpi	13	iii	5 dpi 13 iii	1.0568	102.166	Y	5 dpi 13 iii	1	102.166
5 dpi	13	iii	5 dpi 13 iii	0.67	64.7718	Y	5 dpi 13 iii	1	64.7718
5 dpi	13	iii	5 dpi 13 iii	0.6309	60.9919	Y	5 dpi 13 iii	1	60.9919
5 dpi	13	iii	5 dpi 13 iii	0.533	51.5275	Y	5 dpi 13 iii	1	51.5275
5 dpi	13	iii	5 dpi 13 iii	1.0503	101.537	R	5 dpi 13 iii	1	101.537
5 dpi	13	iii	5 dpi 13 iii	2.1104	204.022	R	5 dpi 13 iii	1	204.022
5 dpi	13	iii	5 dpi 13 iii	1.1275	109	R	5 dpi 13 iii	1	109
5 dpi	13	iii	5 dpi 13 iii	1.8925	182.956	R	5 dpi 13 iii	1	182.956
5 dpi	13	iii	5 dpi 13 iii	1.1512	111.292	R	5 dpi 13 iii	1	111.292
5 dpi	13	iii	5 dpi 13 iii	0.9681	93.5905	R	5 dpi 13 iii	1	93.5905
5 dpi	13	iv	5 dpi 13 iv	1.808	174.787	CYR	5 dpi 13 iv	3	174.787
5 dpi	13	iv	5 dpi 13 iv	1.4073	136.05	CYR	5 dpi 13 iv	3	136.05
5 dpi	13	iv	5 dpi 13 iv	3.1387	303.432	CYR	5 dpi 13 iv	3	303.432
5 dpi	13	iv	5 dpi 13 iv	1.6026	154.93	CYR	5 dpi 13 iv	3	154.93
5 dpi	13	iv	5 dpi 13 iv	2.9756	287.664	CYR	5 dpi 13 iv	3	287.664
5 dpi	13	iv	5 dpi 13 iv	2.3846	230.53	CYR	5 dpi 13 iv	3	230.53
5 dpi	13	iv	5 dpi 13 iv	1.5198	146.926	CYR	5 dpi 13 iv	3	146.926
5 dpi	13	iv	5 dpi 13 iv	2.5039	242.063	CYR	5 dpi 13 iv	3	242.063
5 dpi	13	iv	5 dpi 13 iv	2.6939	260.431	CYR	5 dpi 13 iv	3	260.431
5 dpi	13	iv	5 dpi 13 iv	1.8963	183.324	CYR	5 dpi 13 iv	3	183.324
5 dpi	13	iv	5 dpi 13 iv	1.013	97.9312	CYR	5 dpi 13 iv	3	97.9312
5 dpi	13	iv	5 dpi 13 iv	1.6127	155.907	YR	5 dpi 13 iv	2	155.907
5 dpi	13	iv	5 dpi 13 iv	2.5142	243.059	YR	5 dpi 13 iv	2	243.059
5 dpi	13	iv	5 dpi 13 iv	1.9444	187.974	YR	5 dpi 13 iv	2	187.974
5 dpi	13	iv	5 dpi 13 iv	2.6281	254.07	YR	5 dpi 13 iv	2	254.07
5 dpi	13	iv	5 dpi 13 iv	1.025	99.0913	YR	5 dpi 13 iv	2	99.0913
5 dpi	13	iv	5 dpi 13 iv	2.4888	240.603	YR	5 dpi 13 iv	2	240.603
5 dpi	13	iv	5 dpi 13 iv	1.2858	124.304	YR	5 dpi 13 iv	2	124.304
5 dpi	13	iv	5 dpi 13 iv	1.7115	165.458	YR	5 dpi 13 iv	2	165.458
5 dpi	13	iv	5 dpi 13 iv	2.4601	237.829	YR	5 dpi 13 iv	2	237.829
5 dpi	13	iv	5 dpi 13 iv	1.6575	160.238	YR	5 dpi 13 iv	2	160.238
5 dpi	13	iv	5 dpi 13 iv	2.0001	193.358	YR	5 dpi 13 iv	2	193.358
5 dpi	13	iv	5 dpi 13 iv	1.7979	173.811	YR	5 dpi 13 iv	2	173.811
5 dpi	13	iv	5 dpi 13 iv	2.3304	225.29	YR	5 dpi 13 iv	2	225.29
5 dpi	13	iv	5 dpi 13 iv	1.5183	146.781	YR	5 dpi 13 iv	2	146.781
5 dpi	13	iv	5 dpi 13 iv	2.3979	231.816	YR	5 dpi 13 iv	2	231.816
5 dpi	13	iv	5 dpi 13 iv	2.1217	205.114	YR	5 dpi 13 iv	2	205.114
5 dpi	13	iv	5 dpi 13 iv	2.2044	213.109	YR	5 dpi 13 iv	2	213.109
5 dpi	13	iv	5 dpi 13 iv	1.9294	186.524	YR	5 dpi 13 iv	2	186.524
5 dpi	13	iv	5 dpi 13 iv	3.1077	300.435	CY	5 dpi 13 iv	2	300.435
5 dpi	13	iv	5 dpi 13 iv	1.6263	157.222	CY	5 dpi 13 iv	2	157.222
5 dpi	13	iv	5 dpi 13 iv	2.1019	203.2	CY	5 dpi 13 iv	2	203.2
5 dpi	13	iv	5 dpi 13 iv	2.4558	237.413	CY	5 dpi 13 iv	2	237.413
5 dpi	13	iv	5 dpi 13 iv	2.3658	228.712	CY	5 dpi 13 iv	2	228.712
5 dpi	13	iv	5 dpi 13 iv	2.3485	227.04	CY	5 dpi 13 iv	2	227.04
5 dpi	13	iv	5 dpi 13 iv	1.4634	141.473	CY	5 dpi 13 iv	2	141.473
5 dpi	13	iv	5 dpi 13 iv	1.2937	125.068	CY	5 dpi 13 iv	2	125.068
5 dpi	13	iv	5 dpi 13 iv	2.4438	236.253	CY	5 dpi 13 iv	2	236.253
5 dpi	13	iv	5 dpi 13 iv	1.2749	123.25	CY	5 dpi 13 iv	2	123.25
5 dpi	13	iv	5 dpi 13 iv	0.8001	77.3492	CY	5 dpi 13 iv	2	77.3492
5 dpi	13	iv	5 dpi 13 iv	1.6215	156.758	CR	5 dpi 13 iv	2	156.758
5 dpi	13	iv	5 dpi 13 iv	2.2857	220.969	CR	5 dpi 13 iv	2	220.969
5 dpi	13	iv	5 dpi 13 iv	2.2609	218.571	CR	5 dpi 13 iv	2	218.571
5 dpi	13	iv	5 dpi 13 iv	1.1704	113.148	CR	5 dpi 13 iv	2	113.148
5 dpi	13	iv	5 dpi 13 iv	2.3469	226.885	CR	5 dpi 13 iv	2	226.885
5 dpi	13	iv	5 dpi 13 iv	2.9427	284.484	CR	5 dpi 13 iv	2	284.484
5 dpi	13	iv	5 dpi 13 iv	2.5916	250.541	CR	5 dpi 13 iv	2	250.541
5 dpi	13	iv	5 dpi 13 iv	2.0948	202.514	CR	5 dpi 13 iv	2	202.514
5 dpi	13	iv	5 dpi 13 iv	1.1912	115.159	CR	5 dpi 13 iv	2	115.159
5 dpi	13	iv	5 dpi 13 iv	1.5064	145.63	CR	5 dpi 13 iv	2	145.63
5 dpi	13	iv	5 dpi 13 iv	2.2518	217.691	C	5 dpi 13 iv	1	217.691
5 dpi	13	iv	5 dpi 13 iv	2.267	219.161	C	5 dpi 13 iv	1	219.161
5 dpi	13	iv	5 dpi 13 iv	2.2079	213.447	C	5 dpi 13 iv	1	213.447
5 dpi	13	iv	5 dpi 13 iv	2.1336	206.265	C	5 dpi 13 iv	1	206.265
5 dpi	13	iv	5 dpi 13 iv	1.7129	165.594	C	5 dpi 13 iv	1	165.594
5 dpi	13	iv	5 dpi 13 iv	1.2977	125.454	C	5 dpi 13 iv	1	125.454
5 dpi	13	iv	5 dpi 13 iv	1.5908	153.79	C	5 dpi 13 iv	1	153.79
5 dpi	13	iv	5 dpi 13 iv	2.0492	198.105	C	5 dpi 13 iv	1	198.105
5 dpi	13	iv	5 dpi 13 iv	1.5459	149.449	C	5 dpi 13 iv	1	149.449
5 dpi	13	iv	5 dpi 13 iv	1.5866	153.384	C	5 dpi 13 iv	1	153.384
5 dpi	13	iv	5 dpi 13 iv	2.1298	205.897	C	5 dpi 13 iv	1	205.897
5 dpi	13	iv	5 dpi 13 iv	0.9075	87.732	C	5 dpi 13 iv	1	87.732
5 dpi	13	iv	5 dpi 13 iv	1.2538	121.21	C	5 dpi 13 iv	1	121.21
5 dpi	13	iv	5 dpi 13 iv	2.446	236.466	C	5 dpi 13 iv	1	236.466
5 dpi	13	iv	5 dpi 13 iv	0.9464	91.4927	C	5 dpi 13 iv	1	91.4927
5 dpi	13	iv	5 dpi 13 iv	1.6256	157.154	C	5 dpi 13 iv	1	157.154
5 dpi	13	iv	5 dpi 13 iv	2.7988	270.572	Y	5 dpi 13 iv	1	270.572
5 dpi	13	iv	5 dpi 13 iv	1.9709	190.536	Y	5 dpi 13 iv	1	190.536
5 dpi	13	iv	5 dpi 13 iv	2.1707	209.851	Y	5 dpi 13 iv	1	209.851
5 dpi	13	iv	5 dpi 13 iv	2.2187	214.491	Y	5 dpi 13 iv	1	214.491
5 dpi	13	iv	5 dpi 13 iv	2.2728	219.722	Y	5 dpi 13 iv	1	219.722
5 dpi	13	iv	5 dpi 13 iv	0.937	90.5839	Y	5 dpi 13 iv	1	90.5839
5 dpi	13	iv	5 dpi 13 iv	1.7839	172.457	Y	5 dpi 13 iv	1	172.457
5 dpi	13	iv	5 dpi 13 iv	0.7974	77.0882	Y	5 dpi 13 iv	1	77.0882
5 dpi	13	iv	5 dpi 13 iv	0.8721	84.3097	Y	5 dpi 13 iv	1	84.3097
5 dpi	13	iv	5 dpi 13 iv	0.7357	71.1234	Y	5 dpi 13 iv	1	71.1234
5 dpi	13	iv	5 dpi 13 iv	0.7818	75.58	Y	5 dpi 13 iv	1	75.58
5 dpi	13	iv	5 dpi 13 iv	2.1329	206.197	Y	5 dpi 13 iv	1	206.197
5 dpi	13	iv	5 dpi 13 iv	1.7335	167.585	Y	5 dpi 13 iv	1	167.585
5 dpi	13	iv	5 dpi 13 iv	2.0496	198.144	Y	5 dpi 13 iv	1	198.144
5 dpi	13	iv	5 dpi 13 iv	2.6914	260.189	Y	5 dpi 13 iv	1	260.189
5 dpi	13	iv	5 dpi 13 iv	2.6497	256.158	Y	5 dpi 13 iv	1	256.158
5 dpi	13	iv	5 dpi 13 iv	1.1485	111.031	Y	5 dpi 13 iv	1	111.031
5 dpi	13	iv	5 dpi 13 iv	0.5632	54.447	Y	5 dpi 13 iv	1	54.447
5 dpi	13	iv	5 dpi 13 iv	2.1508	207.927	Y	5 dpi 13 iv	1	207.927
5 dpi	13	iv	5 dpi 13 iv	0.8964	86.6589	Y	5 dpi 13 iv	1	86.6589
5 dpi	13	iv	5 dpi 13 iv	2.4147	233.44	Y	5 dpi 13 iv	1	233.44
5 dpi	13	iv	5 dpi 13 iv	1.1248	108.739	Y	5 dpi 13 iv	1	108.739
5 dpi	13	iv	5 dpi 13 iv	2.7672	267.517	Y	5 dpi 13 iv	1	267.517
5 dpi	13	iv	5 dpi 13 iv	1.0864	105.027	Y	5 dpi 13 iv	1	105.027
5 dpi	13	iv	5 dpi 13 iv	2.2315	215.729	Y	5 dpi 13 iv	1	215.729
5 dpi	13	iv	5 dpi 13 iv	1.0467	101.189	Y	5 dpi 13 iv	1	101.189
5 dpi	13	iv	5 dpi 13 iv	2.0434	197.544	R	5 dpi 13 iv	1	197.544
5 dpi	13	iv	5 dpi 13 iv	2.5214	243.755	R	5 dpi 13 iv	1	243.755
5 dpi	13	iv	5 dpi 13 iv	3.353	324.149	R	5 dpi 13 iv	1	324.149
5 dpi	13	iv	5 dpi 13 iv	1.5811	152.852	R	5 dpi 13 iv	1	152.852
5 dpi	13	iv	5 dpi 13 iv	1.6575	160.238	R	5 dpi 13 iv	1	160.238
5 dpi	13	iv	5 dpi 13 iv	1.4972	144.741	R	5 dpi 13 iv	1	144.741
5 dpi	13	iv	5 dpi 13 iv	0.5184	50.116	R	5 dpi 13 iv	1	50.116
5 dpi	13	iv	5 dpi 13 iv	2.5802	249.439	R	5 dpi 13 iv	1	249.439
5 dpi	13	iv	5 dpi 13 iv	2.4377	235.663	R	5 dpi 13 iv	1	235.663
5 dpi	13	iv	5 dpi 13 iv	2.5628	247.757	R	5 dpi 13 iv	1	247.757
5 dpi	13	iv	5 dpi 13 iv	0.6371	61.5913	R	5 dpi 13 iv	1	61.5913
5 dpi	13	iv	5 dpi 13 iv	1.4531	140.478	R	5 dpi 13 iv	1	140.478
5 dpi	13	iv	5 dpi 13 iv	2.1244	205.375	R	5 dpi 13 iv	1	205.375
5 dpi	13	iv	5 dpi 13 iv	0.8865	85.7019	R	5 dpi 13 iv	1	85.7019
5 dpi	13	iv	5 dpi 13 iv	0.6063	58.6137	R	5 dpi 13 iv	1	58.6137
5 dpi	12	i	5 dpi 12 i	3.4923	337.616	CYR	5 dpi 12 i	3	337.616
5 dpi	12	i	5 dpi 12 i	4.204	406.419	CYR	5 dpi 12 i	3	406.419
5 dpi	12	i	5 dpi 12 i	1.4633	141.464	CYR	5 dpi 12 i	3	141.464
5 dpi	12	i	5 dpi 12 i	2.6421	255.423	CYR	5 dpi 12 i	3	255.423
5 dpi	12	i	5 dpi 12 i	2.489	240.623	CYR	5 dpi 12 i	3	240.623
5 dpi	12	i	5 dpi 12 i	4.8018	464.211	CYR	5 dpi 12 i	3	464.211
5 dpi	12	i	5 dpi 12 i	4.5569	440.536	CYR	5 dpi 12 i	3	440.536
5 dpi	12	i	5 dpi 12 i	3.8204	369.335	CYR	5 dpi 12 i	3	369.335
5 dpi	12	i	5 dpi 12 i	2.4122	233.198	CYR	5 dpi 12 i	3	233.198
5 dpi	12	i	5 dpi 12 i	4.0648	392.962	CYR	5 dpi 12 i	3	392.962
5 dpi	12	i	5 dpi 12 i	1.6799	162.403	CYR	5 dpi 12 i	3	162.403
5 dpi	12	i	5 dpi 12 i	2.1905	211.765	CYR	5 dpi 12 i	3	211.765
5 dpi	12	i	5 dpi 12 i	3.2363	312.867	CYR	5 dpi 12 i	3	312.867
5 dpi	12	i	5 dpi 12 i	4.9139	475.048	CYR	5 dpi 12 i	3	475.048
5 dpi	12	i	5 dpi 12 i	4.5069	435.702	CYR	5 dpi 12 i	3	435.702
5 dpi	12	i	5 dpi 12 i	3.0427	294.151	CYR	5 dpi 12 i	3	294.151
5 dpi	12	i	5 dpi 12 i	2.9869	288.757	CYR	5 dpi 12 i	3	288.757
5 dpi	12	i	5 dpi 12 i	4.2551	411.359	YR	5 dpi 12 i	2	411.359
5 dpi	12	i	5 dpi 12 i	2.8622	276.701	YR	5 dpi 12 i	2	276.701
5 dpi	12	i	5 dpi 12 i	3.9699	383.788	YR	5 dpi 12 i	2	383.788
5 dpi	12	i	5 dpi 12 i	2.2992	222.274	YR	5 dpi 12 i	2	222.274
5 dpi	12	i	5 dpi 12 i	4.1339	399.642	YR	5 dpi 12 i	2	399.642
5 dpi	12	i	5 dpi 12 i	3.6046	348.473	YR	5 dpi 12 i	2	348.473
5 dpi	12	i	5 dpi 12 i	3.4243	331.042	YR	5 dpi 12 i	2	331.042
5 dpi	12	i	5 dpi 12 i	3.0084	290.835	CY	5 dpi 12 i	2	290.835
5 dpi	12	i	5 dpi 12 i	3.7731	364.762	CY	5 dpi 12 i	2	364.762
5 dpi	12	i	5 dpi 12 i	3.813	368.619	CY	5 dpi 12 i	2	368.619
5 dpi	12	i	5 dpi 12 i	3.4774	336.176	CY	5 dpi 12 i	2	336.176
5 dpi	12	i	5 dpi 12 i	3.7484	362.374	CY	5 dpi 12 i	2	362.374
5 dpi	12	i	5 dpi 12 i	3.5971	347.747	CY	5 dpi 12 i	2	347.747
5 dpi	12	i	5 dpi 12 i	3.4309	331.68	CY	5 dpi 12 i	2	331.68
5 dpi	12	i	5 dpi 12 i	2.9545	285.625	CY	5 dpi 12 i	2	285.625
5 dpi	12	i	5 dpi 12 i	1.0865	105.037	CY	5 dpi 12 i	2	105.037
5 dpi	12	i	5 dpi 12 i	3.2809	317.179	CY	5 dpi 12 i	2	317.179
5 dpi	12	i	5 dpi 12 i	3.4839	336.804	CY	5 dpi 12 i	2	336.804
5 dpi	12	i	5 dpi 12 i	0.8863	85.6825	CY	5 dpi 12 i	2	85.6825
5 dpi	12	i	5 dpi 12 i	3.6134	349.323	CR	5 dpi 12 i	2	349.323
5 dpi	12	i	5 dpi 12 i	2.6818	259.261	CR	5 dpi 12 i	2	259.261
5 dpi	12	i	5 dpi 12 i	3.8315	370.408	CR	5 dpi 12 i	2	370.408
5 dpi	12	i	5 dpi 12 i	3.8186	369.161	CR	5 dpi 12 i	2	369.161
5 dpi	12	i	5 dpi 12 i	5.2095	503.625	CR	5 dpi 12 i	2	503.625
5 dpi	12	i	5 dpi 12 i	3.9844	385.189	CR	5 dpi 12 i	2	385.189
5 dpi	12	i	5 dpi 12 i	1.9555	189.047	CR	5 dpi 12 i	2	189.047
5 dpi	12	i	5 dpi 12 i	1.756	169.76	CR	5 dpi 12 i	2	169.76
5 dpi	12	i	5 dpi 12 i	1.9594	189.424	CR	5 dpi 12 i	2	189.424
5 dpi	12	i	5 dpi 12 i	3.9497	381.835	C	5 dpi 12 i	1	381.835
5 dpi	12	i	5 dpi 12 i	3.4699	335.451	C	5 dpi 12 i	1	335.451
5 dpi	12	i	5 dpi 12 i	3.2764	316.744	C	5 dpi 12 i	1	316.744
5 dpi	12	i	5 dpi 12 i	2.7724	268.02	C	5 dpi 12 i	1	268.02
5 dpi	12	i	5 dpi 12 i	2.4083	232.821	Y	5 dpi 12 i	1	232.821
5 dpi	12	i	5 dpi 12 i	3.3891	327.639	Y	5 dpi 12 i	1	327.639
5 dpi	12	i	5 dpi 12 i	1.5032	145.321	Y	5 dpi 12 i	1	145.321
5 dpi	12	i	5 dpi 12 i	4.8458	468.465	Y	5 dpi 12 i	1	468.465
5 dpi	12	i	5 dpi 12 i	3.8759	374.7	Y	5 dpi 12 i	1	374.7
5 dpi	12	i	5 dpi 12 i	2.9452	284.725	R	5 dpi 12 i	1	284.725
5 dpi	12	i	5 dpi 12 i	5.6228	543.581	R	5 dpi 12 i	1	543.581
5 dpi	12	i	5 dpi 12 i	1.19	115.043	R	5 dpi 12 i	1	115.043
5 dpi	12	i	5 dpi 12 i	5.5056	532.251	R	5 dpi 12 i	1	532.251
5 dpi	12	ii	5 dpi 12 ii	4.2273	408.672	CYR	5 dpi 12 ii	3	408.672
5 dpi	12	ii	5 dpi 12 ii	3.2193	311.224	CYR	5 dpi 12 ii	3	311.224
5 dpi	12	ii	5 dpi 12 ii	1.3876	134.145	CYR	5 dpi 12 ii	3	134.145
5 dpi	12	ii	5 dpi 12 ii	3.0148	291.454	CYR	5 dpi 12 ii	3	291.454
5 dpi	12	ii	5 dpi 12 ii	4.7564	459.822	CYR	5 dpi 12 ii	3	459.822
5 dpi	12	ii	5 dpi 12 ii	1.1147	107.763	CYR	5 dpi 12 ii	3	107.763
5 dpi	12	ii	5 dpi 12 ii	2.7859	269.325	CYR	5 dpi 12 ii	3	269.325
5 dpi	12	ii	5 dpi 12 ii	1.4197	137.249	CYR	5 dpi 12 ii	3	137.249
5 dpi	12	ii	5 dpi 12 ii	2.0804	201.121	CYR	5 dpi 12 ii	3	201.121
5 dpi	12	ii	5 dpi 12 ii	3.2107	310.392	CYR	5 dpi 12 ii	3	310.392
5 dpi	12	ii	5 dpi 12 ii	4.1661	402.755	CYR	5 dpi 12 ii	3	402.755
5 dpi	12	ii	5 dpi 12 ii	1.694	163.766	CYR	5 dpi 12 ii	3	163.766
5 dpi	12	ii	5 dpi 12 ii	2.5589	247.38	CYR	5 dpi 12 ii	3	247.38
5 dpi	12	ii	5 dpi 12 ii	4.1438	400.599	CYR	5 dpi 12 ii	3	400.599
5 dpi	12	ii	5 dpi 12 ii	2.1204	204.988	CYR	5 dpi 12 ii	3	204.988
5 dpi	12	ii	5 dpi 12 ii	3.4553	334.039	CYR	5 dpi 12 ii	3	334.039
5 dpi	12	ii	5 dpi 12 ii	4.1256	398.84	YR	5 dpi 12 ii	2	398.84
5 dpi	12	ii	5 dpi 12 ii	2.9014	280.491	YR	5 dpi 12 ii	2	280.491
5 dpi	12	ii	5 dpi 12 ii	3.2394	313.167	YR	5 dpi 12 ii	2	313.167
5 dpi	12	ii	5 dpi 12 ii	3.5649	344.635	YR	5 dpi 12 ii	2	344.635
5 dpi	12	ii	5 dpi 12 ii	4.2459	410.47	YR	5 dpi 12 ii	2	410.47
5 dpi	12	ii	5 dpi 12 ii	1.6833	162.732	YR	5 dpi 12 ii	2	162.732
5 dpi	12	ii	5 dpi 12 ii	3.4023	328.915	YR	5 dpi 12 ii	2	328.915
5 dpi	12	ii	5 dpi 12 ii	2.8911	279.495	YR	5 dpi 12 ii	2	279.495
5 dpi	12	ii	5 dpi 12 ii	2.6104	252.359	YR	5 dpi 12 ii	2	252.359
5 dpi	12	ii	5 dpi 12 ii	2.669	258.024	YR	5 dpi 12 ii	2	258.024
5 dpi	12	ii	5 dpi 12 ii	2.3401	226.228	CY	5 dpi 12 ii	2	226.228
5 dpi	12	ii	5 dpi 12 ii	3.6776	355.53	CY	5 dpi 12 ii	2	355.53
5 dpi	12	ii	5 dpi 12 ii	4.4162	426.933	CY	5 dpi 12 ii	2	426.933
5 dpi	12	ii	5 dpi 12 ii	1.4829	143.358	CY	5 dpi 12 ii	2	143.358
5 dpi	12	ii	5 dpi 12 ii	3.2703	316.154	CY	5 dpi 12 ii	2	316.154
5 dpi	12	ii	5 dpi 12 ii	2.1414	207.019	CY	5 dpi 12 ii	2	207.019
5 dpi	12	ii	5 dpi 12 ii	3.3244	321.384	CY	5 dpi 12 ii	2	321.384
5 dpi	12	ii	5 dpi 12 ii	0.7698	74.42	CY	5 dpi 12 ii	2	74.42
5 dpi	12	ii	5 dpi 12 ii	2.5966	251.025	CY	5 dpi 12 ii	2	251.025
5 dpi	12	ii	5 dpi 12 ii	1.7589	170.041	CY	5 dpi 12 ii	2	170.041
5 dpi	12	ii	5 dpi 12 ii	0.674	65.1585	CY	5 dpi 12 ii	2	65.1585
5 dpi	12	ii	5 dpi 12 ii	2.9737	287.481	CR	5 dpi 12 ii	2	287.481
5 dpi	12	ii	5 dpi 12 ii	3.6122	349.207	CR	5 dpi 12 ii	2	349.207
5 dpi	12	ii	5 dpi 12 ii	3.2851	317.585	CR	5 dpi 12 ii	2	317.585
5 dpi	12	ii	5 dpi 12 ii	3.8885	375.918	CR	5 dpi 12 ii	2	375.918
5 dpi	12	ii	5 dpi 12 ii	1.5052	145.514	CR	5 dpi 12 ii	2	145.514
5 dpi	12	ii	5 dpi 12 ii	1.8439	178.258	CR	5 dpi 12 ii	2	178.258
5 dpi	12	ii	5 dpi 12 ii	2.751	265.951	C	5 dpi 12 ii	1	265.951
5 dpi	12	ii	5 dpi 12 ii	3.2611	315.265	Y	5 dpi 12 ii	1	315.265
5 dpi	12	ii	5 dpi 12 ii	3.5725	345.369	Y	5 dpi 12 ii	1	345.369
5 dpi	12	ii	5 dpi 12 ii	3.8139	368.706	Y	5 dpi 12 ii	1	368.706
5 dpi	12	ii	5 dpi 12 ii	1.7545	169.615	Y	5 dpi 12 ii	1	169.615
5 dpi	12	ii	5 dpi 12 ii	1.0808	104.486	Y	5 dpi 12 ii	1	104.486
5 dpi	12	ii	5 dpi 12 ii	0.9781	94.5572	Y	5 dpi 12 ii	1	94.5572
5 dpi	12	ii	5 dpi 12 ii	1.0701	103.451	R	5 dpi 12 ii	1	103.451
5 dpi	12	ii	5 dpi 12 ii	4.1614	402.301	R	5 dpi 12 ii	1	402.301
5 dpi	12	ii	5 dpi 12 ii	2.761	266.918	R	5 dpi 12 ii	1	266.918
5 dpi	12	iii	5 dpi 12 iii	4.3719	422.651	CYR	5 dpi 12 iii	3	422.651
5 dpi	12	iii	5 dpi 12 iii	4.6153	446.181	CYR	5 dpi 12 iii	3	446.181
5 dpi	12	iii	5 dpi 12 iii	2.8163	272.264	CYR	5 dpi 12 iii	3	272.264
5 dpi	12	iii	5 dpi 12 iii	2.9551	285.683	CYR	5 dpi 12 iii	3	285.683
5 dpi	12	iii	5 dpi 12 iii	4.388	424.207	CYR	5 dpi 12 iii	3	424.207
5 dpi	12	iii	5 dpi 12 iii	2.0164	194.934	CYR	5 dpi 12 iii	3	194.934
5 dpi	12	iii	5 dpi 12 iii	3.1898	308.372	CYR	5 dpi 12 iii	3	308.372
5 dpi	12	iii	5 dpi 12 iii	3.9458	381.458	CYR	5 dpi 12 iii	3	381.458
5 dpi	12	iii	5 dpi 12 iii	3.939	380.8	CYR	5 dpi 12 iii	3	380.8
5 dpi	12	iii	5 dpi 12 iii	2.2441	216.947	CYR	5 dpi 12 iii	3	216.947
5 dpi	12	iii	5 dpi 12 iii	2.6032	251.663	CYR	5 dpi 12 iii	3	251.663
5 dpi	12	iii	5 dpi 12 iii	4.716	455.916	CYR	5 dpi 12 iii	3	455.916
5 dpi	12	iii	5 dpi 12 iii	1.9021	183.884	CYR	5 dpi 12 iii	3	183.884
5 dpi	12	iii	5 dpi 12 iii	3.3371	322.612	CYR	5 dpi 12 iii	3	322.612
5 dpi	12	iii	5 dpi 12 iii	4.3039	416.077	CYR	5 dpi 12 iii	3	416.077
5 dpi	12	iii	5 dpi 12 iii	4.4514	430.336	CYR	5 dpi 12 iii	3	430.336
5 dpi	12	iii	5 dpi 12 iii	3.6739	355.172	CYR	5 dpi 12 iii	3	355.172
5 dpi	12	iii	5 dpi 12 iii	2.2389	216.444	CYR	5 dpi 12 iii	3	216.444
5 dpi	12	iii	5 dpi 12 iii	3.1423	303.78	CYR	5 dpi 12 iii	3	303.78
5 dpi	12	iii	5 dpi 12 iii	3.902	377.224	CYR	5 dpi 12 iii	3	377.224
5 dpi	12	iii	5 dpi 12 iii	2.9301	283.266	CYR	5 dpi 12 iii	3	283.266
5 dpi	12	iii	5 dpi 12 iii	1.1613	112.268	CYR	5 dpi 12 iii	3	112.268
5 dpi	12	iii	5 dpi 12 iii	1.1422	110.422	CYR	5 dpi 12 iii	3	110.422
5 dpi	12	iii	5 dpi 12 iii	1.6793	162.345	CYR	5 dpi 12 iii	3	162.345
5 dpi	12	iii	5 dpi 12 iii	1.3546	130.955	CYR	5 dpi 12 iii	3	130.955
5 dpi	12	iii	5 dpi 12 iii	1.2485	120.698	CYR	5 dpi 12 iii	3	120.698
5 dpi	12	iii	5 dpi 12 iii	2.4283	234.754	CYR	5 dpi 12 iii	3	234.754
5 dpi	12	iii	5 dpi 12 iii	3.5205	340.342	YR	5 dpi 12 iii	2	340.342
5 dpi	12	iii	5 dpi 12 iii	3.1458	304.118	YR	5 dpi 12 iii	2	304.118
5 dpi	12	iii	5 dpi 12 iii	2.9441	284.619	YR	5 dpi 12 iii	2	284.619
5 dpi	12	iii	5 dpi 12 iii	3.2047	309.812	YR	5 dpi 12 iii	2	309.812
5 dpi	12	iii	5 dpi 12 iii	0.9801	94.7506	CY	5 dpi 12 iii	2	94.7506
5 dpi	12	iii	5 dpi 12 iii	4.7412	458.353	CY	5 dpi 12 iii	2	458.353
5 dpi	12	iii	5 dpi 12 iii	0.7416	71.6937	CY	5 dpi 12 iii	2	71.6937
5 dpi	12	iii	5 dpi 12 iii	3.7481	362.345	CY	5 dpi 12 iii	2	362.345
5 dpi	12	iii	5 dpi 12 iii	2.8245	273.057	CY	5 dpi 12 iii	2	273.057
5 dpi	12	iii	5 dpi 12 iii	3.9977	386.475	CR	5 dpi 12 iii	2	386.475
5 dpi	12	iii	5 dpi 12 iii	3.5374	341.976	CR	5 dpi 12 iii	2	341.976
5 dpi	12	iii	5 dpi 12 iii	1.3397	129.515	CR	5 dpi 12 iii	2	129.515
5 dpi	12	iii	5 dpi 12 iii	1.3985	135.199	CR	5 dpi 12 iii	2	135.199
5 dpi	12	iii	5 dpi 12 iii	4.1831	404.399	CR	5 dpi 12 iii	2	404.399
5 dpi	12	iii	5 dpi 12 iii	3.3711	325.899	CR	5 dpi 12 iii	2	325.899
5 dpi	12	iii	5 dpi 12 iii	2.116	204.563	CR	5 dpi 12 iii	2	204.563
5 dpi	12	iii	5 dpi 12 iii	4.0577	392.276	CR	5 dpi 12 iii	2	392.276
5 dpi	12	iii	5 dpi 12 iii	3.6554	353.384	C	5 dpi 12 iii	1	353.384
5 dpi	12	iii	5 dpi 12 iii	2.0372	196.945	C	5 dpi 12 iii	1	196.945
5 dpi	12	iii	5 dpi 12 iii	0.9049	87.4807	Y	5 dpi 12 iii	1	87.4807
5 dpi	12	iii	5 dpi 12 iii	1.2328	119.18	Y	5 dpi 12 iii	1	119.18
5 dpi	12	iii	5 dpi 12 iii	0.7411	71.6454	y	5 dpi 12 iii	1	71.6454
5 dpi	12	iii	5 dpi 12 iii	1.6601	160.489	R	5 dpi 12 iii	1	160.489
5 dpi	12	iv	5 dpi 12 iv	3.3824	326.991	CYR	5 dpi 12 iv	3	326.991
5 dpi	12	iv	5 dpi 12 iv	2.4006	232.077	CYR	5 dpi 12 iv	3	232.077
5 dpi	12	iv	5 dpi 12 iv	2.4288	234.803	CYR	5 dpi 12 iv	3	234.803
5 dpi	12	iv	5 dpi 12 iv	4.0531	391.831	CYR	5 dpi 12 iv	3	391.831
5 dpi	12	iv	5 dpi 12 iv	3.4268	331.284	CYR	5 dpi 12 iv	3	331.284
5 dpi	12	iv	5 dpi 12 iv	4.3269	418.3	CYR	5 dpi 12 iv	3	418.3
5 dpi	12	iv	5 dpi 12 iv	4.941	477.668	CYR	5 dpi 12 iv	3	477.668
5 dpi	12	iv	5 dpi 12 iv	4.9298	476.585	CYR	5 dpi 12 iv	3	476.585
5 dpi	12	iv	5 dpi 12 iv	4.1518	401.373	CYR	5 dpi 12 iv	3	401.373
5 dpi	12	iv	5 dpi 12 iv	5.1759	500.377	CYR	5 dpi 12 iv	3	500.377
5 dpi	12	iv	5 dpi 12 iv	1.8605	179.863	CYR	5 dpi 12 iv	3	179.863
5 dpi	12	iv	5 dpi 12 iv	5.2914	511.543	CYR	5 dpi 12 iv	3	511.543
5 dpi	12	iv	5 dpi 12 iv	4.9705	480.52	CYR	5 dpi 12 iv	3	480.52
5 dpi	12	iv	5 dpi 12 iv	1.5679	151.576	CYR	5 dpi 12 iv	3	151.576
5 dpi	12	iv	5 dpi 12 iv	3.4117	329.824	CYR	5 dpi 12 iv	3	329.824
5 dpi	12	iv	5 dpi 12 iv	3.7896	366.357	YR	5 dpi 12 iv	2	366.357
5 dpi	12	iv	5 dpi 12 iv	4.3128	416.937	YR	5 dpi 12 iv	2	416.937
5 dpi	12	iv	5 dpi 12 iv	4.1753	403.645	YR	5 dpi 12 iv	2	403.645
5 dpi	12	iv	5 dpi 12 iv	3.9111	378.103	YR	5 dpi 12 iv	2	378.103
5 dpi	12	iv	5 dpi 12 iv	3.5091	339.24	YR	5 dpi 12 iv	2	339.24
5 dpi	12	iv	5 dpi 12 iv	2.3612	228.268	YR	5 dpi 12 iv	2	228.268
5 dpi	12	iv	5 dpi 12 iv	5.0295	486.224	YR	5 dpi 12 iv	2	486.224
5 dpi	12	iv	5 dpi 12 iv	2.0664	199.768	YR	5 dpi 12 iv	2	199.768
5 dpi	12	iv	5 dpi 12 iv	4.1942	405.472	YR	5 dpi 12 iv	2	405.472
5 dpi	12	iv	5 dpi 12 iv	4.9363	477.214	CY	5 dpi 12 iv	2	477.214
5 dpi	12	iv	5 dpi 12 iv	4.8015	464.182	CY	5 dpi 12 iv	2	464.182
5 dpi	12	iv	5 dpi 12 iv	2.5589	247.38	CY	5 dpi 12 iv	2	247.38
5 dpi	12	iv	5 dpi 12 iv	3.922	379.157	CY	5 dpi 12 iv	2	379.157
5 dpi	12	iv	5 dpi 12 iv	1.5221	147.148	CY	5 dpi 12 iv	2	147.148
5 dpi	12	iv	5 dpi 12 iv	3.5113	339.453	CR	5 dpi 12 iv	2	339.453
5 dpi	12	iv	5 dpi 12 iv	1.174	113.496	CR	5 dpi 12 iv	2	113.496
5 dpi	12	iv	5 dpi 12 iv	3.1038	300.058	CR	5 dpi 12 iv	2	300.058
5 dpi	12	iv	5 dpi 12 iv	3.5505	343.242	CR	5 dpi 12 iv	2	343.242
5 dpi	12	iv	5 dpi 12 iv	6.1628	595.785	C	5 dpi 12 iv	1	595.785
5 dpi	12	iv	5 dpi 12 iv	5.0184	485.151	C	5 dpi 12 iv	1	485.151
5 dpi	12	iv	5 dpi 12 iv	4.5109	436.089	C	5 dpi 12 iv	1	436.089
5 dpi	12	iv	5 dpi 12 iv	1.7108	165.391	C	5 dpi 12 iv	1	165.391
5 dpi	12	iv	5 dpi 12 iv	2.5102	242.672	C	5 dpi 12 iv	1	242.672
5 dpi	12	iv	5 dpi 12 iv	4.5667	441.483	Y	5 dpi 12 iv	1	441.483
5 dpi	12	iv	5 dpi 12 iv	3.7331	360.895	Y	5 dpi 12 iv	1	360.895
5 dpi	12	iv	5 dpi 12 iv	3.4748	335.924	Y	5 dpi 12 iv	1	335.924
5 dpi	12	iv	5 dpi 12 iv	4.0071	387.384	Y	5 dpi 12 iv	1	387.384
5 dpi	12	iv	5 dpi 12 iv	2.1861	211.34	Y	5 dpi 12 iv	1	211.34
5 dpi	12	iv	5 dpi 12 iv	2.972	287.316	Y	5 dpi 12 iv	1	287.316
5 dpi	12	iv	5 dpi 12 iv	1.1221	108.478	Y	5 dpi 12 iv	1	108.478
5 dpi	12	iv	5 dpi 12 iv	1.602	154.872	R	5 dpi 12 iv	1	154.872
5 dpi	12	iv	5 dpi 12 iv	1.3688	132.328	R	5 dpi 12 iv	1	132.328
5 dpi	12	iv	5 dpi 12 iv	1.0016	96.8291	R	5 dpi 12 iv	1	96.8291
5 dpi	11	i	5 dpi 11 i	4.3931	424.7	CYR	5 dpi 11 i	3	424.7
5 dpi	11	i	5 dpi 11 i	1.828	176.721	CYR	5 dpi 11 i	3	176.721
5 dpi	11	i	5 dpi 11 i	5.1183	494.809	CYR	5 dpi 11 i	3	494.809
5 dpi	11	i	5 dpi 11 i	3.0195	291.908	CYR	5 dpi 11 i	3	291.908
5 dpi	11	i	5 dpi 11 i	5.8616	566.667	CYR	5 dpi 11 i	3	566.667
5 dpi	11	i	5 dpi 11 i	4.9123	474.894	CYR	5 dpi 11 i	3	474.894
5 dpi	11	i	5 dpi 11 i	7.3263	708.266	CYR	5 dpi 11 i	3	708.266
5 dpi	11	i	5 dpi 11 i	3.239	313.128	CYR	5 dpi 11 i	3	313.128
5 dpi	11	i	5 dpi 11 i	4.4184	427.146	CYR	5 dpi 11 i	3	427.146
5 dpi	11	i	5 dpi 11 i	4.9053	474.217	CYR	5 dpi 11 i	3	474.217
5 dpi	11	i	5 dpi 11 i	4.4216	427.456	CYR	5 dpi 11 i	3	427.456
5 dpi	11	i	5 dpi 11 i	5.4097	522.98	CYR	5 dpi 11 i	3	522.98
5 dpi	11	i	5 dpi 11 i	6.0623	586.069	CYR	5 dpi 11 i	3	586.069
5 dpi	11	i	5 dpi 11 i	6.7049	648.192	CYR	5 dpi 11 i	3	648.192
5 dpi	11	i	5 dpi 11 i	1.8209	176.034	CYR	5 dpi 11 i	3	176.034
5 dpi	11	i	5 dpi 11 i	5.3801	520.118	CYR	5 dpi 11 i	3	520.118
5 dpi	11	i	5 dpi 11 i	6.5472	632.947	CYR	5 dpi 11 i	3	632.947
5 dpi	11	i	5 dpi 11 i	1.7524	169.412	CYR	5 dpi 11 i	3	169.412
5 dpi	11	i	5 dpi 11 i	6.9431	671.22	CYR	5 dpi 11 i	3	671.22
5 dpi	11	i	5 dpi 11 i	5.0684	489.985	CYR	5 dpi 11 i	3	489.985
5 dpi	11	i	5 dpi 11 i	1.0582	102.301	CYR	5 dpi 11 i	3	102.301
5 dpi	11	i	5 dpi 11 i	5.4515	527.02	CYR	5 dpi 11 i	3	527.02
5 dpi	11	i	5 dpi 11 i	7.2553	701.402	CYR	5 dpi 11 i	3	701.402
5 dpi	11	i	5 dpi 11 i	3.905	377.514	CYR	5 dpi 11 i	3	377.514
5 dpi	11	i	5 dpi 11 i	4.6133	445.988	CYR	5 dpi 11 i	3	445.988
5 dpi	11	i	5 dpi 11 i	6.1777	597.225	CYR	5 dpi 11 i	3	597.225
5 dpi	11	i	5 dpi 11 i	1.8404	177.92	CYR	5 dpi 11 i	3	177.92
5 dpi	11	i	5 dpi 11 i	6.4182	620.476	CYR	5 dpi 11 i	3	620.476
5 dpi	11	i	5 dpi 11 i	1.3663	132.086	CYR	5 dpi 11 i	3	132.086
5 dpi	11	i	5 dpi 11 i	2.9912	289.172	CYR	5 dpi 11 i	3	289.172
5 dpi	11	i	5 dpi 11 i	6.3584	614.695	CYR	5 dpi 11 i	3	614.695
5 dpi	11	i	5 dpi 11 i	6.3056	609.59	YR	5 dpi 11 i	2	609.59
5 dpi	11	i	5 dpi 11 i	5.5899	540.4	YR	5 dpi 11 i	2	540.4
5 dpi	11	i	5 dpi 11 i	2.291	221.481	YR	5 dpi 11 i	2	221.481
5 dpi	11	i	5 dpi 11 i	1.5618	150.986	CY	5 dpi 11 i	2	150.986
5 dpi	11	i	5 dpi 11 i	3.5601	344.171	CY	5 dpi 11 i	2	344.171
5 dpi	11	i	5 dpi 11 i	5.7558	556.439	CY	5 dpi 11 i	2	556.439
5 dpi	11	i	5 dpi 11 i	2.1634	209.145	CY	5 dpi 11 i	2	209.145
5 dpi	11	i	5 dpi 11 i	3.3379	322.689	CR	5 dpi 11 i	2	322.689
5 dpi	11	i	5 dpi 11 i	5.8428	564.849	CR	5 dpi 11 i	2	564.849
5 dpi	11	i	5 dpi 11 i	5.8821	568.648	CR	5 dpi 11 i	2	568.648
5 dpi	11	i	5 dpi 11 i	2.1435	207.222	CR	5 dpi 11 i	2	207.222
5 dpi	11	i	5 dpi 11 i	3.1367	303.239	CR	5 dpi 11 i	2	303.239
5 dpi	11	i	5 dpi 11 i	1.5502	149.865	CR	5 dpi 11 i	2	149.865
5 dpi	11	i	5 dpi 11 i	5.8174	562.394	Y	5 dpi 11 i	1	562.394
5 dpi	11	ii	5 dpi 11 ii	6.284	607.502	CYR	5 dpi 11 ii	3	607.502
5 dpi	11	ii	5 dpi 11 ii	5.5337	534.967	CYR	5 dpi 11 ii	3	534.967
5 dpi	11	ii	5 dpi 11 ii	1.7708	171.191	CYR	5 dpi 11 ii	3	171.191
5 dpi	11	ii	5 dpi 11 ii	5.2628	508.778	CYR	5 dpi 11 ii	3	508.778
5 dpi	11	ii	5 dpi 11 ii	4.392	424.594	CYR	5 dpi 11 ii	3	424.594
5 dpi	11	ii	5 dpi 11 ii	5.3403	516.27	CYR	5 dpi 11 ii	3	516.27
5 dpi	11	ii	5 dpi 11 ii	7.0138	678.055	CYR	5 dpi 11 ii	3	678.055
5 dpi	11	ii	5 dpi 11 ii	1.8395	177.833	CYR	5 dpi 11 ii	3	177.833
5 dpi	11	ii	5 dpi 11 ii	4.2328	409.203	CYR	5 dpi 11 ii	3	409.203
5 dpi	11	ii	5 dpi 11 ii	1.7301	167.256	CYR	5 dpi 11 ii	3	167.256
5 dpi	11	ii	5 dpi 11 ii	5.5576	537.278	CYR	5 dpi 11 ii	3	537.278
5 dpi	11	ii	5 dpi 11 ii	5.0743	490.555	CYR	5 dpi 11 ii	3	490.555
5 dpi	11	ii	5 dpi 11 ii	6.3414	613.051	CYR	5 dpi 11 ii	3	613.051
5 dpi	11	ii	5 dpi 11 ii	5.1974	502.456	CYR	5 dpi 11 ii	3	502.456
5 dpi	11	ii	5 dpi 11 ii	5.4246	524.42	CYR	5 dpi 11 ii	3	524.42
5 dpi	11	ii	5 dpi 11 ii	7.9997	773.366	CYR	5 dpi 11 ii	3	773.366
5 dpi	11	ii	5 dpi 11 ii	2.073	200.406	CYR	5 dpi 11 ii	3	200.406
5 dpi	11	ii	5 dpi 11 ii	1.4362	138.844	CYR	5 dpi 11 ii	3	138.844
5 dpi	11	ii	5 dpi 11 ii	6.4083	619.519	CYR	5 dpi 11 ii	3	619.519
5 dpi	11	ii	5 dpi 11 ii	8.6776	838.902	CYR	5 dpi 11 ii	3	838.902
5 dpi	11	ii	5 dpi 11 ii	6.1063	590.323	YR	5 dpi 11 ii	2	590.323
5 dpi	11	ii	5 dpi 11 ii	3.7776	365.197	YR	5 dpi 11 ii	2	365.197
5 dpi	11	ii	5 dpi 11 ii	1.9968	193.039	YR	5 dpi 11 ii	2	193.039
5 dpi	11	ii	5 dpi 11 ii	3.0355	293.455	CY	5 dpi 11 ii	2	293.455
5 dpi	11	ii	5 dpi 11 ii	4.4824	433.333	CY	5 dpi 11 ii	2	433.333
5 dpi	11	ii	5 dpi 11 ii	9.0332	873.279	CY	5 dpi 11 ii	2	873.279
5 dpi	11	ii	5 dpi 11 ii	3.0648	296.288	CY	5 dpi 11 ii	2	296.288
5 dpi	11	ii	5 dpi 11 ii	4.007	387.374	CY	5 dpi 11 ii	2	387.374
5 dpi	11	ii	5 dpi 11 ii	5.001	483.469	CR	5 dpi 11 ii	2	483.469
5 dpi	11	ii	5 dpi 11 ii	1.8423	178.103	CR	5 dpi 11 ii	2	178.103
5 dpi	11	ii	5 dpi 11 ii	6.8122	658.565	CR	5 dpi 11 ii	2	658.565
5 dpi	11	ii	5 dpi 11 ii	4.4193	427.233	CR	5 dpi 11 ii	2	427.233
5 dpi	11	ii	5 dpi 11 ii	3.9116	378.152	CR	5 dpi 11 ii	2	378.152
5 dpi	11	ii	5 dpi 11 ii	4.0381	390.381	C	5 dpi 11 ii	1	390.381
5 dpi	11	ii	5 dpi 11 ii	7.1378	690.043	Y	5 dpi 11 ii	1	690.043
5 dpi	11	ii	5 dpi 11 ii	3.389	327.63	R	5 dpi 11 ii	1	327.63
5 dpi	11	ii	5 dpi 11 ii	1.2171	117.662	R	5 dpi 11 ii	1	117.662
5 dpi	11	iii	5 dpi 11 iii	6.1902	598.434	CYR	5 dpi 11 iii	3	598.434
5 dpi	11	iii	5 dpi 11 iii	10.407	1006.09	CYR	5 dpi 11 iii	3	1006.09
5 dpi	11	iii	5 dpi 11 iii	8.1527	788.157	CYR	5 dpi 11 iii	3	788.157
5 dpi	11	iii	5 dpi 11 iii	3.6226	350.213	CYR	5 dpi 11 iii	3	350.213
5 dpi	11	iii	5 dpi 11 iii	4.5919	443.919	CYR	5 dpi 11 iii	3	443.919
5 dpi	11	iii	5 dpi 11 iii	4.2466	410.538	CYR	5 dpi 11 iii	3	410.538
5 dpi	11	iii	5 dpi 11 iii	6.4216	620.804	CYR	5 dpi 11 iii	3	620.804
5 dpi	11	iii	5 dpi 11 iii	4.6041	445.099	CYR	5 dpi 11 iii	3	445.099
5 dpi	11	iii	5 dpi 11 iii	5.8045	561.147	CYR	5 dpi 11 iii	3	561.147
5 dpi	11	iii	5 dpi 11 iii	7.9022	763.94	CYR	5 dpi 11 iii	3	763.94
5 dpi	11	iii	5 dpi 11 iii	1.7379	168.01	CYR	5 dpi 11 iii	3	168.01
5 dpi	11	iii	5 dpi 11 iii	3.9181	378.78	CYR	5 dpi 11 iii	3	378.78
5 dpi	11	iii	5 dpi 11 iii	6.9003	667.082	CYR	5 dpi 11 iii	3	667.082
5 dpi	11	iii	5 dpi 11 iii	3.2683	315.961	CYR	5 dpi 11 iii	3	315.961
5 dpi	11	iii	5 dpi 11 iii	8.1006	783.121	CYR	5 dpi 11 iii	3	783.121
5 dpi	11	iii	5 dpi 11 iii	1.7182	166.106	CYR	5 dpi 11 iii	3	166.106
5 dpi	11	iii	5 dpi 11 iii	8.2072	793.426	CYR	5 dpi 11 iii	3	793.426
5 dpi	11	iii	5 dpi 11 iii	10.6378	1028.4	CYR	5 dpi 11 iii	3	1028.4
5 dpi	11	iii	5 dpi 11 iii	4.9758	481.032	CYR	5 dpi 11 iii	3	481.032
5 dpi	11	iii	5 dpi 11 iii	5.6681	547.96	CYR	5 dpi 11 iii	3	547.96
5 dpi	11	iii	5 dpi 11 iii	8.4033	812.384	CYR	5 dpi 11 iii	3	812.384
5 dpi	11	iii	5 dpi 11 iii	8.1828	791.067	CYR	5 dpi 11 iii	3	791.067
5 dpi	11	iii	5 dpi 11 iii	5.7877	559.522	CYR	5 dpi 11 iii	3	559.522
5 dpi	11	iii	5 dpi 11 iii	2.6118	252.494	CYR	5 dpi 11 iii	3	252.494
5 dpi	11	iii	5 dpi 11 iii	1.3247	128.065	CR	5 dpi 11 iii	2	128.065
5 dpi	11	iii	5 dpi 11 iii	2.0365	196.877	CR	5 dpi 11 iii	2	196.877
5 dpi	11	iii	5 dpi 11 iii	1.8911	182.821	Y	5 dpi 11 iii	1	182.821
5 dpi	11	iv	5 dpi 11 iv	4.0159	388.235	CYR	5 dpi 11 iv	3	388.235
5 dpi	11	iv	5 dpi 11 iv	4.5621	441.038	CYR	5 dpi 11 iv	3	441.038
5 dpi	11	iv	5 dpi 11 iv	7.0578	682.309	CYR	5 dpi 11 iv	3	682.309
5 dpi	11	iv	5 dpi 11 iv	6.3188	610.866	CYR	5 dpi 11 iv	3	610.866
5 dpi	11	iv	5 dpi 11 iv	2.8584	276.334	CYR	5 dpi 11 iv	3	276.334
5 dpi	11	iv	5 dpi 11 iv	2.8012	270.804	CYR	5 dpi 11 iv	3	270.804
5 dpi	11	iv	5 dpi 11 iv	2.9096	281.284	CYR	5 dpi 11 iv	3	281.284
5 dpi	11	iv	5 dpi 11 iv	7.1476	690.99	CYR	5 dpi 11 iv	3	690.99
5 dpi	11	iv	5 dpi 11 iv	5.217	504.35	CYR	5 dpi 11 iv	3	504.35
5 dpi	11	iv	5 dpi 11 iv	7.9216	765.816	CYR	5 dpi 11 iv	3	765.816
5 dpi	11	iv	5 dpi 11 iv	6.502	628.577	CYR	5 dpi 11 iv	3	628.577
5 dpi	11	iv	5 dpi 11 iv	3.5593	344.093	CYR	5 dpi 11 iv	3	344.093
5 dpi	11	iv	5 dpi 11 iv	2.7013	261.147	CYR	5 dpi 11 iv	3	261.147
5 dpi	11	iv	5 dpi 11 iv	1.5384	148.724	CYR	5 dpi 11 iv	3	148.724
5 dpi	11	iv	5 dpi 11 iv	1.6602	160.499	CYR	5 dpi 11 iv	3	160.499
5 dpi	11	iv	5 dpi 11 iv	2.4155	233.517	CYR	5 dpi 11 iv	3	233.517
5 dpi	11	iv	5 dpi 11 iv	2.9082	281.148	CYR	5 dpi 11 iv	3	281.148
5 dpi	11	iv	5 dpi 11 iv	4.9098	474.652	CYR	5 dpi 11 iv	3	474.652
5 dpi	11	iv	5 dpi 11 iv	3.3722	326.005	CYR	5 dpi 11 iv	3	326.005
5 dpi	11	iv	5 dpi 11 iv	2.0106	194.374	CYR	5 dpi 11 iv	3	194.374
5 dpi	11	iv	5 dpi 11 iv	6.4589	624.41	CYR	5 dpi 11 iv	3	624.41
5 dpi	11	iv	5 dpi 11 iv	3.1113	300.783	CYR	5 dpi 11 iv	3	300.783
5 dpi	11	iv	5 dpi 11 iv	4.1281	399.082	YR	5 dpi 11 iv	2	399.082
5 dpi	11	iv	5 dpi 11 iv	5.627	543.987	YR	5 dpi 11 iv	2	543.987
5 dpi	11	iv	5 dpi 11 iv	1.1888	114.927	YR	5 dpi 11 iv	2	114.927
5 dpi	11	iv	5 dpi 11 iv	1.2474	120.592	YR	5 dpi 11 iv	2	120.592
5 dpi	11	iv	5 dpi 11 iv	2.2639	218.861	YR	5 dpi 11 iv	2	218.861
5 dpi	11	iv	5 dpi 11 iv	8.2516	797.718	CY	5 dpi 11 iv	2	797.718
5 dpi	11	iv	5 dpi 11 iv	7.4905	724.14	CY	5 dpi 11 iv	2	724.14
5 dpi	11	iv	5 dpi 11 iv	5.9522	575.425	CY	5 dpi 11 iv	2	575.425
5 dpi	11	iv	5 dpi 11 iv	6.029	582.85	CY	5 dpi 11 iv	2	582.85
5 dpi	11	iv	5 dpi 11 iv	1.4066	135.982	CY	5 dpi 11 iv	2	135.982
5 dpi	11	iv	5 dpi 11 iv	6.2909	608.169	CY	5 dpi 11 iv	2	608.169
5 dpi	11	iv	5 dpi 11 iv	5.9819	578.297	CR	5 dpi 11 iv	2	578.297
5 dpi	11	iv	5 dpi 11 iv	4.6175	446.394	CR	5 dpi 11 iv	2	446.394
5 dpi	11	iv	5 dpi 11 iv	6.6079	638.815	CR	5 dpi 11 iv	2	638.815
5 dpi	11	iv	5 dpi 11 iv	3.8908	376.141	CR	5 dpi 11 iv	2	376.141
5 dpi	11	iv	5 dpi 11 iv	3.9175	378.722	CR	5 dpi 11 iv	2	378.722
5 dpi	11	iv	5 dpi 11 iv	1.9078	184.435	C	5 dpi 11 iv	1	184.435
5 dpi	11	iv	5 dpi 11 iv	1.5511	149.952	C	5 dpi 11 iv	1	149.952
5 dpi	11	iv	5 dpi 11 iv	0.6872	66.4346	C	5 dpi 11 iv	1	66.4346
5 dpi	11	iv	5 dpi 11 iv	1.4278	138.032	C	5 dpi 11 iv	1	138.032
5 dpi	11	iv	5 dpi 11 iv	3.4413	332.686	C	5 dpi 11 iv	1	332.686
5 dpi	11	iv	5 dpi 11 iv	1.493	144.335	R	5 dpi 11 iv	1	144.335
5 dpi	10	i	5 dpi 10 i	7.5084	725.87	CYR	5 dpi 10 i	3	725.87
5 dpi	10	i	5 dpi 10 i	4.5034	435.363	CYR	5 dpi 10 i	3	435.363
5 dpi	10	i	5 dpi 10 i	6.8313	660.412	CYR	5 dpi 10 i	3	660.412
5 dpi	10	i	5 dpi 10 i	5.9397	574.217	CYR	5 dpi 10 i	3	574.217
5 dpi	10	i	5 dpi 10 i	5.6465	545.872	CYR	5 dpi 10 i	3	545.872
5 dpi	10	i	5 dpi 10 i	5.0657	489.724	CYR	5 dpi 10 i	3	489.724
5 dpi	10	i	5 dpi 10 i	6.4199	620.64	CYR	5 dpi 10 i	3	620.64
5 dpi	10	i	5 dpi 10 i	4.5793	442.701	CYR	5 dpi 10 i	3	442.701
5 dpi	10	i	5 dpi 10 i	2.0737	200.474	CYR	5 dpi 10 i	3	200.474
5 dpi	10	i	5 dpi 10 i	8.0389	777.156	CYR	5 dpi 10 i	3	777.156
5 dpi	10	i	5 dpi 10 i	7.2567	701.537	CYR	5 dpi 10 i	3	701.537
5 dpi	10	i	5 dpi 10 i	4.3237	417.991	CYR	5 dpi 10 i	3	417.991
5 dpi	10	i	5 dpi 10 i	5.6236	543.658	CYR	5 dpi 10 i	3	543.658
5 dpi	10	i	5 dpi 10 i	8.2658	799.091	CYR	5 dpi 10 i	3	799.091
5 dpi	10	i	5 dpi 10 i	2.5533	246.839	CYR	5 dpi 10 i	3	246.839
5 dpi	10	i	5 dpi 10 i	9.9569	962.577	CYR	5 dpi 10 i	3	962.577
5 dpi	10	i	5 dpi 10 i	7.7417	748.424	CYR	5 dpi 10 i	3	748.424
5 dpi	10	i	5 dpi 10 i	4.8263	466.58	CYR	5 dpi 10 i	3	466.58
5 dpi	10	i	5 dpi 10 i	5.2374	506.323	CYR	5 dpi 10 i	3	506.323
5 dpi	10	i	5 dpi 10 i	3.9653	383.343	CYR	5 dpi 10 i	3	383.343
5 dpi	10	i	5 dpi 10 i	3.4369	332.26	YR	5 dpi 10 i	2	332.26
5 dpi	10	i	5 dpi 10 i	1.0932	105.684	YR	5 dpi 10 i	2	105.684
5 dpi	10	i	5 dpi 10 i	6.5515	633.362	CY	5 dpi 10 i	2	633.362
5 dpi	10	i	5 dpi 10 i	1.7248	166.744	CR	5 dpi 10 i	2	166.744
5 dpi	10	i	5 dpi 10 i	2.9317	283.42	R	5 dpi 10 i	1	283.42
5 dpi	10	ii	5 dpi 10 ii	6.3942	618.155	CYR	5 dpi 10 ii	3	618.155
5 dpi	10	ii	5 dpi 10 ii	3.8898	376.044	CYR	5 dpi 10 ii	3	376.044
5 dpi	10	ii	5 dpi 10 ii	10.8391	1047.86	CYR	5 dpi 10 ii	3	1047.86
5 dpi	10	ii	5 dpi 10 ii	11.4624	1108.12	CYR	5 dpi 10 ii	3	1108.12
5 dpi	10	ii	5 dpi 10 ii	9.0785	877.659	CYR	5 dpi 10 ii	3	877.659
5 dpi	10	ii	5 dpi 10 ii	7.2591	701.769	CYR	5 dpi 10 ii	3	701.769
5 dpi	10	ii	5 dpi 10 ii	8.5278	824.42	CYR	5 dpi 10 ii	3	824.42
5 dpi	10	ii	5 dpi 10 ii	11.2184	1084.53	CYR	5 dpi 10 ii	3	1084.53
5 dpi	10	ii	5 dpi 10 ii	11.4942	1111.19	CYR	5 dpi 10 ii	3	1111.19
5 dpi	10	ii	5 dpi 10 ii	4.719	456.206	CYR	5 dpi 10 ii	3	456.206
5 dpi	10	ii	5 dpi 10 ii	5.903	570.669	CYR	5 dpi 10 ii	3	570.669
5 dpi	10	ii	5 dpi 10 ii	9.8521	952.446	CYR	5 dpi 10 ii	3	952.446
5 dpi	10	ii	5 dpi 10 ii	7.4603	721.22	CYR	5 dpi 10 ii	3	721.22
5 dpi	10	ii	5 dpi 10 ii	7.3573	711.263	CYR	5 dpi 10 ii	3	711.263
5 dpi	10	ii	5 dpi 10 ii	9.2778	896.926	CYR	5 dpi 10 ii	3	896.926
5 dpi	10	ii	5 dpi 10 ii	1.7185	166.135	YR	5 dpi 10 ii	2	166.135
5 dpi	10	ii	5 dpi 10 ii	1.5992	154.602	CY	5 dpi 10 ii	2	154.602
5 dpi	10	ii	5 dpi 10 ii	4.4767	432.782	Y	5 dpi 10 ii	1	432.782
5 dpi	10	ii	5 dpi 10 ii	3.0601	295.833	R	5 dpi 10 ii	1	295.833
5 dpi	10	ii	5 dpi 10 ii	2.2118	213.824	R	5 dpi 10 ii	1	213.824
5 dpi	10	iii	5 dpi 10 iii	10.0007	966.812	CYR	5 dpi 10 iii	3	966.812
5 dpi	10	iii	5 dpi 10 iii	5.619	543.213	CYR	5 dpi 10 iii	3	543.213
5 dpi	10	iii	5 dpi 10 iii	9.9283	959.812	CYR	5 dpi 10 iii	3	959.812
5 dpi	10	iii	5 dpi 10 iii	4.1376	400	CYR	5 dpi 10 iii	3	400
5 dpi	10	iii	5 dpi 10 iii	2.6871	259.774	CYR	5 dpi 10 iii	3	259.774
5 dpi	10	iii	5 dpi 10 iii	7.1832	694.432	CYR	5 dpi 10 iii	3	694.432
5 dpi	10	iii	5 dpi 10 iii	8.6641	837.597	CYR	5 dpi 10 iii	3	837.597
5 dpi	10	iii	5 dpi 10 iii	3.1806	307.483	CYR	5 dpi 10 iii	3	307.483
5 dpi	10	iii	5 dpi 10 iii	6.3802	616.802	CYR	5 dpi 10 iii	3	616.802
5 dpi	10	iii	5 dpi 10 iii	8.3957	811.649	CYR	5 dpi 10 iii	3	811.649
5 dpi	10	iii	5 dpi 10 iii	3.8902	376.083	CYR	5 dpi 10 iii	3	376.083
5 dpi	10	iii	5 dpi 10 iii	6.8985	666.908	CYR	5 dpi 10 iii	3	666.908
5 dpi	10	iii	5 dpi 10 iii	7.0761	684.078	CYR	5 dpi 10 iii	3	684.078
5 dpi	10	iii	5 dpi 10 iii	7.6077	735.47	CYR	5 dpi 10 iii	3	735.47
5 dpi	10	iii	5 dpi 10 iii	3.181	307.521	CYR	5 dpi 10 iii	3	307.521
5 dpi	10	iii	5 dpi 10 iii	6.688	646.558	CYR	5 dpi 10 iii	3	646.558
5 dpi	10	iii	5 dpi 10 iii	5.7826	559.029	CYR	5 dpi 10 iii	3	559.029
5 dpi	10	iii	5 dpi 10 iii	8.0327	776.556	CYR	5 dpi 10 iii	3	776.556
5 dpi	10	iii	5 dpi 10 iii	6.9835	675.126	CY	5 dpi 10 iii	2	675.126
5 dpi	10	iii	5 dpi 10 iii	2.4584	237.664	CY	5 dpi 10 iii	2	237.664
5 dpi	10	iii	5 dpi 10 iii	1.4957	144.596	CR	5 dpi 10 iii	2	144.596
5 dpi	10	iv	5 dpi 10 iv	5.2846	510.886	CYR	5 dpi 10 iv	3	510.886
5 dpi	10	iv	5 dpi 10 iv	8.4252	814.501	CYR	5 dpi 10 iv	3	814.501
5 dpi	10	iv	5 dpi 10 iv	5.1499	497.863	CYR	5 dpi 10 iv	3	497.863
5 dpi	10	iv	5 dpi 10 iv	8.994	869.49	CYR	5 dpi 10 iv	3	869.49
5 dpi	10	iv	5 dpi 10 iv	5.9565	575.841	CYR	5 dpi 10 iv	3	575.841
5 dpi	10	iv	5 dpi 10 iv	7.1683	692.991	CYR	5 dpi 10 iv	3	692.991
5 dpi	10	iv	5 dpi 10 iv	6.0983	589.549	YR	5 dpi 10 iv	2	589.549
5 dpi	10	iv	5 dpi 10 iv	10.4012	1005.53	YR	5 dpi 10 iv	2	1005.53
5 dpi	10	iv	5 dpi 10 iv	3.3135	320.331	YR	5 dpi 10 iv	2	320.331
5 dpi	10	iv	5 dpi 10 iv	1.3346	129.022	YR	5 dpi 10 iv	2	129.022
5 dpi	10	iv	5 dpi 10 iv	6.7568	653.21	CY	5 dpi 10 iv	2	653.21
5 dpi	10	iv	5 dpi 10 iv	2.013	194.606	CY	5 dpi 10 iv	2	194.606
5 dpi	10	iv	5 dpi 10 iv	8.5035	822.071	CY	5 dpi 10 iv	2	822.071
5 dpi	10	iv	5 dpi 10 iv	10.6521	1029.79	CR	5 dpi 10 iv	2	1029.79
5 dpi	10	iv	5 dpi 10 iv	8.2397	796.568	CR	5 dpi 10 iv	2	796.568
5 dpi	10	iv	5 dpi 10 iv	7.6798	742.44	CR	5 dpi 10 iv	2	742.44
5 dpi	10	iv	5 dpi 10 iv	7.1679	692.952	CR	5 dpi 10 iv	2	692.952
5 dpi	10	iv	5 dpi 10 iv	7.6472	739.288	C	5 dpi 10 iv	1	739.288
5 dpi	10	iv	5 dpi 10 iv	4.0217	388.795	C	5 dpi 10 iv	1	388.795
5 dpi	10	iv	5 dpi 10 iv	1.6633	160.799	Y	5 dpi 10 iv	1	160.799
5 dpi	9	i	5 dpi 9 i	8.313	803.654	CYR	5 dpi 9 i	3	803.654
5 dpi	9	i	5 dpi 9 i	9.6428	932.212	CYR	5 dpi 9 i	3	932.212
5 dpi	9	i	5 dpi 9 i	3.164	305.878	CYR	5 dpi 9 i	3	305.878
5 dpi	9	i	5 dpi 9 i	4.525	437.452	CYR	5 dpi 9 i	3	437.452
5 dpi	9	i	5 dpi 9 i	9.3698	905.82	CYR	5 dpi 9 i	3	905.82
5 dpi	9	i	5 dpi 9 i	8.9359	863.873	CYR	5 dpi 9 i	3	863.873
5 dpi	9	i	5 dpi 9 i	10.5162	1016.65	CYR	5 dpi 9 i	3	1016.65
5 dpi	9	i	5 dpi 9 i	2.4668	238.476	CYR	5 dpi 9 i	3	238.476
5 dpi	9	i	5 dpi 9 i	9.001	870.166	CYR	5 dpi 9 i	3	870.166
5 dpi	9	i	5 dpi 9 i	8.8293	853.567	CYR	5 dpi 9 i	3	853.567
5 dpi	9	i	5 dpi 9 i	12.0088	1160.94	CYR	5 dpi 9 i	3	1160.94
5 dpi	9	i	5 dpi 9 i	5.4062	522.641	CYR	5 dpi 9 i	3	522.641
5 dpi	9	i	5 dpi 9 i	6.9745	674.256	CYR	5 dpi 9 i	3	674.256
5 dpi	9	i	5 dpi 9 i	9.442	912.8	CYR	5 dpi 9 i	3	912.8
5 dpi	9	i	5 dpi 9 i	4.373	422.757	CYR	5 dpi 9 i	3	422.757
5 dpi	9	i	5 dpi 9 i	12.8648	1243.7	CY	5 dpi 9 i	2	1243.7
5 dpi	9	i	5 dpi 9 i	6.3541	614.279	CR	5 dpi 9 i	2	614.279
5 dpi	9	ii	5 dpi 9 ii	8.2652	799.033	CYR	5 dpi 9 ii	3	799.033
5 dpi	9	ii	5 dpi 9 ii	2.246	217.131	CYR	5 dpi 9 ii	3	217.131
5 dpi	9	ii	5 dpi 9 ii	10.7403	1038.31	CYR	5 dpi 9 ii	3	1038.31
5 dpi	9	ii	5 dpi 9 ii	8.6036	831.748	CYR	5 dpi 9 ii	3	831.748
5 dpi	9	ii	5 dpi 9 ii	10.6935	1033.79	CYR	5 dpi 9 ii	3	1033.79
5 dpi	9	ii	5 dpi 9 ii	5.8841	568.842	CYR	5 dpi 9 ii	3	568.842
5 dpi	9	ii	5 dpi 9 ii	10.5317	1018.15	CYR	5 dpi 9 ii	3	1018.15
5 dpi	9	ii	5 dpi 9 ii	14.7155	1422.61	CYR	5 dpi 9 ii	3	1422.61
5 dpi	9	ii	5 dpi 9 ii	9.6934	937.104	CYR	5 dpi 9 ii	3	937.104
5 dpi	9	ii	5 dpi 9 ii	9.8433	951.595	CYR	5 dpi 9 ii	3	951.595
5 dpi	9	ii	5 dpi 9 ii	6.3799	616.773	CYR	5 dpi 9 ii	3	616.773
5 dpi	9	ii	5 dpi 9 ii	2.3682	228.944	CYR	5 dpi 9 ii	3	228.944
5 dpi	9	ii	5 dpi 9 ii	2.1999	212.674	CYR	5 dpi 9 ii	3	212.674
5 dpi	9	ii	5 dpi 9 ii	2.8307	273.656	CYR	5 dpi 9 ii	3	273.656
5 dpi	9	ii	5 dpi 9 ii	6.604	638.438	CY	5 dpi 9 ii	2	638.438
5 dpi	9	ii	5 dpi 9 ii	4.2923	414.956	CY	5 dpi 9 ii	2	414.956
5 dpi	9	ii	5 dpi 9 ii	1.5861	153.335	CY	5 dpi 9 ii	2	153.335
5 dpi	9	ii	5 dpi 9 ii	12.4818	1206.67	CY	5 dpi 9 ii	2	1206.67
5 dpi	9	ii	5 dpi 9 ii	4.4696	432.096	CR	5 dpi 9 ii	2	432.096
5 dpi	9	iii	5 dpi 9 iii	14.7819	1429.03	CYR	5 dpi 9 iii	3	1429.03
5 dpi	9	iii	5 dpi 9 iii	8.0273	776.034	CYR	5 dpi 9 iii	3	776.034
5 dpi	9	iii	5 dpi 9 iii	9.7248	940.139	CYR	5 dpi 9 iii	3	940.139
5 dpi	9	iii	5 dpi 9 iii	10.0603	972.573	CYR	5 dpi 9 iii	3	972.573
5 dpi	9	iii	5 dpi 9 iii	2.139	206.787	CYR	5 dpi 9 iii	3	206.787
5 dpi	9	iii	5 dpi 9 iii	6.0074	580.762	CYR	5 dpi 9 iii	3	580.762
5 dpi	9	iii	5 dpi 9 iii	8.9148	861.833	CYR	5 dpi 9 iii	3	861.833
5 dpi	9	iii	5 dpi 9 iii	2.1678	209.571	CYR	5 dpi 9 iii	3	209.571
5 dpi	9	iii	5 dpi 9 iii	11.0566	1068.89	CYR	5 dpi 9 iii	3	1068.89
5 dpi	9	iii	5 dpi 9 iii	9.2645	895.64	CYR	5 dpi 9 iii	3	895.64
5 dpi	9	iii	5 dpi 9 iii	7.1456	690.797	CYR	5 dpi 9 iii	3	690.797
5 dpi	9	iii	5 dpi 9 iii	10.701	1034.51	CYR	5 dpi 9 iii	3	1034.51
5 dpi	9	iii	5 dpi 9 iii	8.3182	804.157	CYR	5 dpi 9 iii	3	804.157
5 dpi	9	iii	5 dpi 9 iii	11.1282	1075.81	CYR	5 dpi 9 iii	3	1075.81
5 dpi	9	iii	5 dpi 9 iii	3.1653	306.003	CYR	5 dpi 9 iii	3	306.003
5 dpi	9	iii	5 dpi 9 iii	5.5457	536.127	CY	5 dpi 9 iii	2	536.127
5 dpi	9	iii	5 dpi 9 iii	5.7121	552.214	CY	5 dpi 9 iii	2	552.214
5 dpi	9	iii	5 dpi 9 iii	1.9619	189.666	CY	5 dpi 9 iii	2	189.666
5 dpi	9	iv	5 dpi 9 iv	2.286	220.998	CYR	5 dpi 9 iv	3	220.998
5 dpi	9	iv	5 dpi 9 iv	10.6506	1029.64	CYR	5 dpi 9 iv	3	1029.64
5 dpi	9	iv	5 dpi 9 iv	10.2932	995.089	CYR	5 dpi 9 iv	3	995.089
5 dpi	9	iv	5 dpi 9 iv	12.7326	1230.92	CYR	5 dpi 9 iv	3	1230.92
5 dpi	9	iv	5 dpi 9 iv	9.0407	874.004	CYR	5 dpi 9 iv	3	874.004
5 dpi	9	iv	5 dpi 9 iv	7.6051	735.218	CYR	5 dpi 9 iv	3	735.218
5 dpi	9	iv	5 dpi 9 iv	10.7764	1041.8	CYR	5 dpi 9 iv	3	1041.8
5 dpi	9	iv	5 dpi 9 iv	10.8475	1048.68	CYR	5 dpi 9 iv	3	1048.68
5 dpi	9	iv	5 dpi 9 iv	9.8287	950.184	CYR	5 dpi 9 iv	3	950.184
5 dpi	9	iv	5 dpi 9 iv	5.9823	578.335	CYR	5 dpi 9 iv	3	578.335
5 dpi	9	iv	5 dpi 9 iv	9.8474	951.991	CYR	5 dpi 9 iv	3	951.991
5 dpi	9	iv	5 dpi 9 iv	3.2092	310.247	CYR	5 dpi 9 iv	3	310.247
5 dpi	9	iv	5 dpi 9 iv	12.1024	1169.99	CY	5 dpi 9 iv	2	1169.99
5 dpi	9	iv	5 dpi 9 iv	4.3815	423.579	CY	5 dpi 9 iv	2	423.579
5 dpi	9	iv	5 dpi 9 iv	5.3295	515.226	CY	5 dpi 9 iv	2	515.226
5 dpi	9	iv	5 dpi 9 iv	2.9108	281.4	C	5 dpi 9 iv	1	281.4
5 dpi	9	iv	5 dpi 9 iv	5.603	541.667	C	5 dpi 9 iv	1	541.667
5 dpi	9	iv	5 dpi 9 iv	1.6584	160.325	C	5 dpi 9 iv	1	160.325
5 dpi	8	i	5 dpi 8 i	15.1478	1464.4	CYR	5 dpi 8 i	3	1464.4
5 dpi	8	i	5 dpi 8 i	10.0968	976.102	CYR	5 dpi 8 i	3	976.102
5 dpi	8	i	5 dpi 8 i	3.6054	348.55	CYR	5 dpi 8 i	3	348.55
5 dpi	8	i	5 dpi 8 i	7.5966	734.397	CYR	5 dpi 8 i	3	734.397
5 dpi	8	i	5 dpi 8 i	15.5658	1504.81	CYR	5 dpi 8 i	3	1504.81
5 dpi	8	i	5 dpi 8 i	12.8743	1244.62	CYR	5 dpi 8 i	3	1244.62
5 dpi	8	i	5 dpi 8 i	15.6978	1517.58	CYR	5 dpi 8 i	3	1517.58
5 dpi	8	i	5 dpi 8 i	2.2473	217.256	CYR	5 dpi 8 i	3	217.256
5 dpi	8	i	5 dpi 8 i	7.3978	715.178	CYR	5 dpi 8 i	3	715.178
5 dpi	8	i	5 dpi 8 i	10.7708	1041.26	CYR	5 dpi 8 i	3	1041.26
5 dpi	8	i	5 dpi 8 i	10.246	990.526	CYR	5 dpi 8 i	3	990.526
5 dpi	8	i	5 dpi 8 i	10.5194	1016.96	CYR	5 dpi 8 i	3	1016.96
5 dpi	8	i	5 dpi 8 i	11.9875	1158.88	CYR	5 dpi 8 i	3	1158.88
5 dpi	8	i	5 dpi 8 i	3.2139	310.702	CY	5 dpi 8 i	2	310.702
5 dpi	8	ii	5 dpi 8 ii	7.8822	762.007	CYR	5 dpi 8 ii	3	762.007
5 dpi	8	ii	5 dpi 8 ii	13.1607	1272.3	CYR	5 dpi 8 ii	3	1272.3
5 dpi	8	ii	5 dpi 8 ii	4.7663	460.779	CYR	5 dpi 8 ii	3	460.779
5 dpi	8	ii	5 dpi 8 ii	11.6311	1124.43	CYR	5 dpi 8 ii	3	1124.43
5 dpi	8	ii	5 dpi 8 ii	9.4603	914.569	CYR	5 dpi 8 ii	3	914.569
5 dpi	8	ii	5 dpi 8 ii	12.8522	1242.48	CYR	5 dpi 8 ii	3	1242.48
5 dpi	8	ii	5 dpi 8 ii	4.8487	468.745	CYR	5 dpi 8 ii	3	468.745
5 dpi	8	ii	5 dpi 8 ii	14.052	1358.47	CYR	5 dpi 8 ii	3	1358.47
5 dpi	8	ii	5 dpi 8 ii	3.7662	364.095	YR	5 dpi 8 ii	2	364.095
5 dpi	8	ii	5 dpi 8 ii	10.1742	983.585	CY	5 dpi 8 ii	2	983.585
5 dpi	8	ii	5 dpi 8 ii	15.3503	1483.98	CY	5 dpi 8 ii	2	1483.98
5 dpi	8	ii	5 dpi 8 ii	1.7028	164.617	CY	5 dpi 8 ii	2	164.617
5 dpi	8	ii	5 dpi 8 ii	11.593	1120.75	CR	5 dpi 8 ii	2	1120.75
5 dpi	8	iii	5 dpi 8 iii	16.3843	1583.94	CYR	5 dpi 8 iii	3	1583.94
5 dpi	8	iii	5 dpi 8 iii	16.8303	1627.06	CYR	5 dpi 8 iii	3	1627.06
5 dpi	8	iii	5 dpi 8 iii	9.4543	913.989	CYR	5 dpi 8 iii	3	913.989
5 dpi	8	iii	5 dpi 8 iii	13.0837	1264.86	CYR	5 dpi 8 iii	3	1264.86
5 dpi	8	iii	5 dpi 8 iii	7.7334	747.622	CYR	5 dpi 8 iii	3	747.622
5 dpi	8	iii	5 dpi 8 iii	10.7085	1035.24	CYR	5 dpi 8 iii	3	1035.24
5 dpi	8	iii	5 dpi 8 iii	6.671	644.915	CYR	5 dpi 8 iii	3	644.915
5 dpi	8	iii	5 dpi 8 iii	13.8535	1339.28	CYR	5 dpi 8 iii	3	1339.28
5 dpi	8	iii	5 dpi 8 iii	14.115	1364.56	CYR	5 dpi 8 iii	3	1364.56
5 dpi	8	iii	5 dpi 8 iii	7.6645	740.961	CYR	5 dpi 8 iii	3	740.961
5 dpi	8	iii	5 dpi 8 iii	11.0106	1064.44	CYR	5 dpi 8 iii	3	1064.44
5 dpi	8	iii	5 dpi 8 iii	3.5893	346.993	CYR	5 dpi 8 iii	3	346.993
5 dpi	8	iii	5 dpi 8 iii	6.4742	625.889	CY	5 dpi 8 iii	2	625.889
5 dpi	8	iii	5 dpi 8 iii	1.7603	170.176	CR	5 dpi 8 iii	2	170.176
5 dpi	8	iv	5 dpi 8 iv	18.2168	1761.1	CYR	5 dpi 8 iv	3	1761.1
5 dpi	8	iv	5 dpi 8 iv	4.9754	480.994	CYR	5 dpi 8 iv	3	480.994
5 dpi	8	iv	5 dpi 8 iv	10.863	1050.17	CYR	5 dpi 8 iv	3	1050.17
5 dpi	8	iv	5 dpi 8 iv	16.982	1641.72	CYR	5 dpi 8 iv	3	1641.72
5 dpi	8	iv	5 dpi 8 iv	14.5793	1409.45	CYR	5 dpi 8 iv	3	1409.45
5 dpi	8	iv	5 dpi 8 iv	7.4997	725.029	CYR	5 dpi 8 iv	3	725.029
5 dpi	8	iv	5 dpi 8 iv	3.6017	348.192	CYR	5 dpi 8 iv	3	348.192
5 dpi	8	iv	5 dpi 8 iv	3.4456	333.101	CYR	5 dpi 8 iv	3	333.101
5 dpi	8	iv	5 dpi 8 iv	8.9779	867.933	CYR	5 dpi 8 iv	3	867.933
5 dpi	8	iv	5 dpi 8 iv	7.4854	723.647	CYR	5 dpi 8 iv	3	723.647
5 dpi	8	iv	5 dpi 8 iv	3.4739	335.837	CYR	5 dpi 8 iv	3	335.837
5 dpi	8	iv	5 dpi 8 iv	1.9001	183.691	CY	5 dpi 8 iv	2	183.691
5 dpi	8	iv	5 dpi 8 iv	13.4705	1302.25	CR	5 dpi 8 iv	2	1302.25
5 dpi	8	iv	5 dpi 8 iv	1.5693	151.711	C	5 dpi 8 iv	1	151.711
5 dpi	7	i	5 dpi 7 i	10.7002	1034.44	CYR	5 dpi 7 i	3	1034.44
5 dpi	7	i	5 dpi 7 i	14.7575	1426.67	CYR	5 dpi 7 i	3	1426.67
5 dpi	7	i	5 dpi 7 i	10.9373	1057.36	CYR	5 dpi 7 i	3	1057.36
5 dpi	7	i	5 dpi 7 i	5.3817	520.273	CYR	5 dpi 7 i	3	520.273
5 dpi	7	i	5 dpi 7 i	8.3833	810.451	CYR	5 dpi 7 i	3	810.451
5 dpi	7	i	5 dpi 7 i	11.2277	1085.43	CYR	5 dpi 7 i	3	1085.43
5 dpi	7	i	5 dpi 7 i	15.2314	1472.49	CYR	5 dpi 7 i	3	1472.49
5 dpi	7	i	5 dpi 7 i	10.7572	1039.95	CYR	5 dpi 7 i	3	1039.95
5 dpi	7	i	5 dpi 7 i	15.4792	1496.44	CYR	5 dpi 7 i	3	1496.44
5 dpi	7	i	5 dpi 7 i	14.747	1425.66	CYR	5 dpi 7 i	3	1425.66
5 dpi	7	i	5 dpi 7 i	1.8888	182.599	CY	5 dpi 7 i	2	182.599
5 dpi	7	ii	5 dpi 7 ii	15.6534	1513.28	CYR	5 dpi 7 ii	3	1513.28
5 dpi	7	ii	5 dpi 7 ii	17.4557	1687.52	CYR	5 dpi 7 ii	3	1687.52
5 dpi	7	ii	5 dpi 7 ii	10.6597	1030.52	CYR	5 dpi 7 ii	3	1030.52
5 dpi	7	ii	5 dpi 7 ii	17.792	1720.03	CYR	5 dpi 7 ii	3	1720.03
5 dpi	7	ii	5 dpi 7 ii	13.5434	1309.3	CYR	5 dpi 7 ii	3	1309.3
5 dpi	7	ii	5 dpi 7 ii	8.2588	798.415	CYR	5 dpi 7 ii	3	798.415
5 dpi	7	ii	5 dpi 7 ii	5.7731	558.111	CYR	5 dpi 7 ii	3	558.111
5 dpi	7	iii	5 dpi 7 iii	8.6026	831.651	CYR	5 dpi 7 iii	3	831.651
5 dpi	7	iii	5 dpi 7 iii	18.5468	1793	CYR	5 dpi 7 iii	3	1793
5 dpi	7	iii	5 dpi 7 iii	14.0862	1361.77	CYR	5 dpi 7 iii	3	1361.77
5 dpi	7	iii	5 dpi 7 iii	13.1519	1271.45	CYR	5 dpi 7 iii	3	1271.45
5 dpi	7	iii	5 dpi 7 iii	8.5549	827.04	CYR	5 dpi 7 iii	3	827.04
5 dpi	7	iii	5 dpi 7 iii	13.7979	1333.9	CYR	5 dpi 7 iii	3	1333.9
5 dpi	7	iii	5 dpi 7 iii	12.0286	1162.86	CYR	5 dpi 7 iii	3	1162.86
5 dpi	7	iii	5 dpi 7 iii	15.2601	1475.26	CYR	5 dpi 7 iii	3	1475.26
5 dpi	7	iii	5 dpi 7 iii	6.039	583.817	CYR	5 dpi 7 iii	3	583.817
5 dpi	7	iii	5 dpi 7 iii	2.2492	217.44	CYR	5 dpi 7 iii	3	217.44
5 dpi	7	iii	5 dpi 7 iii	8.019	775.232	CYR	5 dpi 7 iii	3	775.232
5 dpi	7	iii	5 dpi 7 iii	5.6402	545.263	YR	5 dpi 7 iii	2	545.263
5 dpi	7	iv	5 dpi 7 iv	16.3587	1581.47	CYR	5 dpi 7 iv	3	1581.47
5 dpi	7	iv	5 dpi 7 iv	2.7668	267.479	CYR	5 dpi 7 iv	3	267.479
5 dpi	7	iv	5 dpi 7 iv	11.2532	1087.9	CYR	5 dpi 7 iv	3	1087.9
5 dpi	7	iv	5 dpi 7 iv	18.9244	1829.51	CYR	5 dpi 7 iv	3	1829.51
5 dpi	7	iv	5 dpi 7 iv	16.6042	1605.2	CYR	5 dpi 7 iv	3	1605.2
5 dpi	7	iv	5 dpi 7 iv	9.8306	950.367	CYR	5 dpi 7 iv	3	950.367
5 dpi	7	iv	5 dpi 7 iv	14.148	1367.75	CYR	5 dpi 7 iv	3	1367.75
5 dpi	7	iv	5 dpi 7 iv	8.0434	777.591	CYR	5 dpi 7 iv	3	777.591
5 dpi	7	iv	5 dpi 7 iv	4.4329	428.548	CYR	5 dpi 7 iv	3	428.548
5 dpi	6	i	5 dpi 6 i	17.433	1685.32	CYR	5 dpi 6 i	3	1685.32
5 dpi	6	i	5 dpi 6 i	9.1162	881.303	CYR	5 dpi 6 i	3	881.303
5 dpi	6	i	5 dpi 6 i	7.8636	760.209	CYR	5 dpi 6 i	3	760.209
5 dpi	6	i	5 dpi 6 i	13.4253	1297.88	CYR	5 dpi 6 i	3	1297.88
5 dpi	6	i	5 dpi 6 i	14.1586	1368.77	CYR	5 dpi 6 i	3	1368.77
5 dpi	6	i	5 dpi 6 i	6.4586	624.381	YR	5 dpi 6 i	2	624.381
5 dpi	6	ii	5 dpi 6 ii	14.279	1380.41	CYR	5 dpi 6 ii	3	1380.41
5 dpi	6	ii	5 dpi 6 ii	10.6205	1026.73	CYR	5 dpi 6 ii	3	1026.73
5 dpi	6	ii	5 dpi 6 ii	13.7837	1332.53	CYR	5 dpi 6 ii	3	1332.53
5 dpi	6	ii	5 dpi 6 ii	14.4448	1396.44	CYR	5 dpi 6 ii	3	1396.44
5 dpi	6	ii	5 dpi 6 ii	6.3088	609.899	CYR	5 dpi 6 ii	3	609.899
5 dpi	6	ii	5 dpi 6 ii	6.1427	593.842	CYR	5 dpi 6 ii	3	593.842
5 dpi	6	ii	5 dpi 6 ii	10.5327	1018.24	YR	5 dpi 6 ii	2	1018.24
5 dpi	6	ii	5 dpi 6 ii	4.1107	397.399	CY	5 dpi 6 ii	2	397.399
5 dpi	6	ii	5 dpi 6 ii	3.7366	361.234	CR	5 dpi 6 ii	2	361.234
5 dpi	6	iii	5 dpi 6 iii	13.8513	1339.07	CYR	5 dpi 6 iii	3	1339.07
5 dpi	6	iii	5 dpi 6 iii	11.2423	1086.84	CYR	5 dpi 6 iii	3	1086.84
5 dpi	6	iii	5 dpi 6 iii	20.9898	2029.18	CYR	5 dpi 6 iii	3	2029.18
5 dpi	6	iii	5 dpi 6 iii	6.1599	595.505	CYR	5 dpi 6 iii	3	595.505
5 dpi	6	iii	5 dpi 6 iii	3.3207	321.027	YR	5 dpi 6 iii	2	321.027
5 dpi	6	iii	5 dpi 6 iii	3.6982	357.521	YR	5 dpi 6 iii	2	357.521
5 dpi	6	iii	5 dpi 6 iii	9.0489	874.797	CR	5 dpi 6 iii	2	874.797
5 dpi	6	iv	5 dpi 6 iv	15.4956	1498.03	CYR	5 dpi 6 iv	3	1498.03
5 dpi	6	iv	5 dpi 6 iv	17.0763	1650.84	CYR	5 dpi 6 iv	3	1650.84
5 dpi	6	iv	5 dpi 6 iv	8.4152	813.534	CYR	5 dpi 6 iv	3	813.534
5 dpi	6	iv	5 dpi 6 iv	10.5989	1024.64	CYR	5 dpi 6 iv	3	1024.64
5 dpi	6	iv	5 dpi 6 iv	4.8565	469.499	CY	5 dpi 6 iv	2	469.499
5 dpi	6	iv	5 dpi 6 iv	2.3725	229.36	CR	5 dpi 6 iv	2	229.36
5 dpi	6	iv	5 dpi 6 iv	3.9131	378.297	CR	5 dpi 6 iv	2	378.297
5 dpi	6	iv	5 dpi 6 iv	2.7736	268.136	CR	5 dpi 6 iv	2	268.136
5 dpi	6	iv	5 dpi 6 iv	11.6218	1123.53	R	5 dpi 6 iv	1	1123.53
